# Supplementary material for: Bidirectional control of fear memories by cerebellar neurons projecting to the ventrolateral periaqueductal grey
Source: Nat Commun. 2020 Oct 15;11:5207. doi: 10.1038/s41467-020-18953-0 (PMC7566591; doi:10.1038/s41467-020-18953-0)
Supplement: Supplementary file 4 — Source Data [file 41467_2020_18953_MOESM4_ESM.xlsx]

## Sheet: Figure 1i
Figure 1i	number of cells
FN-vlPAG projection neurons	CTB-594	dapi
	149	1314
	154	1259
	112	1208
	142	1154
	149	1517
	205	1648
	179	1801
	169	1421
	144	1547
	135	1332
	167	1740
	137	1776
	142	1451
	157	1336
	137	1390
	160	1294
	169	1401
	159	1242
	191	1378
	170	1393
	181	1299
	161	1307
	149	1207
	176	1755
	193	1677

## Sheet: Figure 1l
Figure 1l	number of cells
glutamatergic fn-pag neurons	tdTom + GFP	GFP
	36	39
	28	30
	26	29
	29	48

## Sheet: Figure 2i
Figure 2i
Fraction of vlPAG cells exhibiting synapses from FN (%)
	GAD67+	GLUT2+
	70.5882	83.6364
	77.7778	88.7097
	82.6087	90.3226
	65.5172	92.1875
	67.3077	85.9649
	79.661	95
	60	88.2353
	55	90.4762
	72.1519	91.6667
		94.5455

## Sheet: Figure 2j
Figure 2j
cell density (cells/mm2)
	GAD67	GAD67+SYNP			GLUT2	GLUT2+SYNP
	419.753	296.296			679.012	567.901
	444.444	345.679			765.432	679.012
	283.951	234.568			382.716	345.679
	358.025	234.568			790.123	728.395
	641.975	432.099			703.704	604.938
	728.395	580.247			740.741	703.704
	679.012	407.407			1049.38	925.926
	987.654	543.21			518.519	469.136
	975.309	703.704			444.444	407.407
					679.012	641.975

## Sheet: Figure 3d
Figure 3d
	Power	Time (ms)	Cell
			s019_0108_1-5_c13q2.t1	s019_0108_1-5_c14q2.t1	s019_0108_1-5_c15q2.t2	s019_0108_1-5_c16q2.t1	s019_0108_1-5_c1q1.t1	s019_0108_1-5_c1q2.t2	s019_0108_1-5_c2q2.t1	s019_0108_1-5_c3q1.t1	s019_0108_1-5_c3q2.t2	s019_0108_1-5_c4q2.t1	s019_0108_1-5_c5q2.t1	s019_0108_1-5_c5q2.t2	s020_0108_1-5_c1q1.t1	s020_0108_1-5_c2q2.t1	s020_0108_1-5_c3q2.t1	s020_0108_1-5_c8q2.t1	s021_0108_1-5_c14q1.t3	s021_0108_1-5_c6q2.t1	s021_0108_1-5_c7q2.t2	s021_0108_1-5_c9q1.t2	s021_0108_1-5_c9q2.t1	s022_0108_1-5_c11q1.t1	s022_0108_1-5_c11q1.t2	s022_0108_1-5_c12q2.t2	s022_0108_1-5_c13q1.t2	s022_0108_1-5_c13q2.t3	s022_0108_1-5_c14q1.t1	s022_0108_1-5_c14q1.t2	s022_0108_1-5_c15q1.t2	s022_0108_1-5_c16q2.t1	s022_0108_1-5_c1q1.t2	s022_0108_1-5_c1q2.t1	s022_0108_1-5_c8q1.t2	s022_0108_1-5_c8q2.t1	s023_0108_1-5_c10q1.t2	s023_0108_1-5_c3q1.t1	s024_0108_1-5_c6q1.t2	s024_0108_1-5_c6q1.t3	s024_0108_1-5_c6q2.t1	s025_0108_1-5_c4q1.t2	s025_0108_1-5_c4q2.t3	s025_0108_1-5_c5q2.t1	s025_0108_1-5_c7q2.t2	s026_0108_1-5_c13q2.t2	s026_0108_1-5_c15q1.t2	s026_0108_1-5_c15q2.t3	s026_0108_1-5_c16q1.t2
	0.37mW	-197.5	0.97561	1.15059	0.819367	1.21581	0.877193	1.16071	0.888889	1.0728	0.789474	0.759124	1.00946	1.6	1.66038	0.875912	0.987654	1.45455	0	1.23288	1.04803	1.23077	0.840336	0.779221	0.855615	0.677966	1.56863	1.04987	0.720721	1.50943	1.63265	1.05012	1.97044	0.322581	0.592593	0.512821	1.77778	1.93353	3.47826	0.991736	1.31579	0.615385	1.05263	1.34615	1.35266	0.955631	1.29032	1.30612	0.740741
		-192.5	1.1257	1.15059	0.968343	1.21581	0.526316	1.25	0.833333	1.0728	1.84211	0.992701	1.00946	1.82857	0.754717	1.16788	1.08642	1.09091	1.02564	1.78082	1.22271	0.615385	1.34454	0.519481	1.06952	1.35593	1.17647	1.04987	1.08108	0.754717	1.22449	0.381862	0.394089	0.967742	0.592593	1.02564	1.11111	0.845921	0	1.65289	0.263158	0.615385	1.57895	1.34615	0.772947	0.682594	1.07527	0.816327	0
		-187.5	0.97561	0.879865	0.819367	0.790274	0.877193	0.892857	0.888889	1.68582	0.526316	0.992701	0.694006	0.685714	1.50943	1.16788	1.28395	1.09091	0.512821	1.23288	1.39738	1.53846	0.840336	1.2987	1.06952	1.12994	0.784314	0.839895	0.720721	0	0.612245	1.05012	1.57635	1.6129	0.592593	0.512821	0.888889	0.725076	3.47826	1.32231	1.05263	1.84615	1.57895	0.384615	1.15942	0.955631	1.07527	0.979592	0
		-182.5	0.600375	0.947547	0.670391	0.790274	0.877193	0.535714	0.944444	0.91954	0.789474	0.992701	1.26183	0.914286	1.66038	1.45985	0.987654	1.45455	1.02564	0.821918	0.524017	0.461538	1.0084	1.2987	1.06952	1.12994	1.37255	0.524934	1.8018	0.754717	1.42857	0.954654	0.985222	1.93548	0.592593	1.02564	1.11111	1.08761	1.73913	1.65289	1.31579	1.84615	0.526316	1.15385	1.35266	0.546075	0.860215	0.653061	2.22222
		-177.5	0.825516	0.879865	1.04283	0.911854	0.526316	0.803571	0.666667	0.91954	0.789474	0.70073	1.07256	0.914286	1.50943	0.875912	1.28395	1.81818	1.53846	1.50685	0.873362	1.07692	1.51261	1.81818	1.92513	0.903955	1.76471	1.36483	1.08108	0.754717	2.04082	1.05012	1.18227	0.645161	0.592593	0	0.888889	1.08761	0	0.661157	2.89474	0	1.57895	1.15385	0.57971	0.819113	1.07527	0.489796	0.740741
		-172.5	0.600375	0.676819	0.670391	0.486322	0.526316	0.803571	1.22222	0.91954	0.263158	0.817518	0.883281	0.457143	0.45283	1.16788	0.790123	1.45455	2.5641	1.09589	1.57205	1.69231	0.840336	1.03896	1.71123	1.35593	1.17647	1.15486	1.08108	0.754717	1.22449	0.859189	0.985222	1.29032	1.48148	1.02564	0.666667	1.08761	3.47826	1.98347	0.263158	0.615385	1.57895	0.769231	0.57971	0.955631	1.50538	0.653061	1.48148
		-167.5	1.42589	0.947547	1.48976	0.851064	0.877193	0.892857	1.05556	0.766284	2.10526	1.16788	0.883281	1.14286	0.754717	0.875912	0.790123	1.81818	0.512821	0.821918	1.57205	0.461538	1.0084	1.03896	2.13904	1.58192	1.17647	1.46982	0.720721	0	1.42857	0.763723	2.36453	1.29032	2.07407	0.512821	0.444444	1.08761	0	0.661157	1.31579	0.615385	0.526316	1.15385	1.93237	0.409556	0.430108	0.816327	1.48148
		-162.5	0.97561	0.338409	0.893855	1.09422	0.877193	1.07143	0.777778	1.0728	1.05263	0.875912	1.07256	1.14286	1.50943	0.583942	0.888889	0.363636	0.512821	0.958904	1.22271	1.23077	0.672269	1.55844	1.28342	1.12994	0.588235	1.25984	1.44144	1.50943	1.42857	0.859189	0.985222	2.58065	0.888889	1.02564	1.33333	1.08761	1.73913	1.32231	1.05263	0	1.57895	0.769231	1.54589	0.955631	1.07527	1.46939	0.740741
		-157.5	0.97561	0.812183	0.819367	0.972644	0.701754	0.625	0.833333	0.766284	1.05263	0.817518	0.694006	1.14286	0.90566	1.16788	1.08642	1.45455	1.02564	0.684932	0.873362	1.07692	1.51261	1.2987	1.06952	0.903955	0.980392	0.734908	1.08108	1.50943	1.02041	0.572792	0.985222	1.29032	1.18519	1.53846	2.44444	0.60423	0	1.32231	0.526316	0.615385	0.526316	0.576923	0.57971	1.36519	1.07527	1.46939	2.22222
		-152.5	1.20075	1.21827	1.56425	1.39818	1.75439	1.33929	0.944444	1.0728	0.526316	1.10949	1.26183	0.457143	1.0566	0.583942	0.790123	0.363636	1.53846	1.09589	0.349345	1.23077	0.840336	1.2987	0.855615	0.677966	0.784314	1.5748	1.08108	0.754717	1.22449	1.43198	0.985222	0.322581	0.592593	1.02564	2.22222	1.08761	5.21739	2.31405	1.57895	1.23077	1.05263	0.576923	0.772947	0.409556	0.645161	0.489796	2.22222
		-147.5	1.1257	1.21827	1.04283	0.972644	0.877193	0.892857	1.27778	0.91954	1.05263	1.40146	1.4511	0.685714	0.603774	0.875912	0.888889	0.363636	0	0.821918	0.174672	1.23077	0.840336	1.2987	1.49733	1.58192	1.56863	0.839895	1.44144	0.754717	2.2449	1.24105	0.985222	0.645161	1.77778	1.02564	1.33333	1.20846	1.73913	0.661157	1.31579	1.23077	0.526316	1.34615	1.35266	1.22867	0.430108	1.14286	0.740741
		-142.5	0.825516	0.879865	0.968343	1.33739	1.05263	1.07143	1.16667	1.37931	0.526316	0.875912	0.694006	0.914286	1.50943	1.16788	1.18519	0.727273	2.5641	1.50685	1.04803	0.923077	1.17647	0.779221	1.06952	2.0339	0.980392	0.839895	1.8018	0.754717	0.816327	0.954654	1.7734	1.6129	1.18519	1.02564	2.66667	1.45015	1.73913	0.330579	0.263158	1.84615	0.526316	1.15385	0.57971	1.09215	0.860215	1.30612	2.22222
		-137.5	0.97561	0.744501	1.04283	0.668693	1.57895	0.982143	1.16667	1.37931	1.05263	1.22628	1.00946	0.685714	0.45283	0.291971	1.18519	0.363636	1.53846	1.50685	0.873362	1.07692	2.35294	0.779221	0.213904	2.71186	0.392157	1.15486	1.08108	0.754717	0.204082	0.668258	0.591133	0.967742	1.18519	1.02564	0.888889	0.483384	1.73913	0.991736	1.05263	1.84615	0.526316	1.15385	0.966184	1.09215	1.50538	0.489796	0.740741
		-132.5	1.1257	1.15059	0.968343	0.972644	1.75439	1.33929	1.11111	0.91954	0.526316	1.05109	0.946372	1.37143	0.90566	0.291971	0.790123	1.81818	1.53846	0.821918	2.27074	1.07692	1.34454	1.03896	1.06952	0.225989	0.784314	1.15486	1.8018	1.50943	0.816327	1.14558	0.394089	1.93548	1.18519	2.05128	0.666667	1.45015	0	0.661157	0.789474	2.46154	0.526316	1.34615	0.772947	1.63823	0.430108	1.46939	2.22222
		-127.5	1.05066	1.01523	0.819367	0.851064	1.05263	1.07143	1.27778	0.766284	1.05263	1.10949	0.567823	1.14286	1.20755	1.75182	1.48148	0.727273	1.53846	0.547945	0.69869	0.615385	1.0084	2.07792	0.641711	1.80791	0.980392	1.36483	0.36036	3.01887	0.816327	1.52745	0.394089	2.25806	0	2.05128	1.55556	1.08761	0	2.31405	0.526316	1.84615	1.05263	1.15385	0.57971	1.50171	1.07527	1.46939	0
		-122.5	1.2758	1.21827	1.34078	1.03343	1.05263	1.07143	1.27778	1.53257	2.10526	1.16788	1.4511	1.6	1.0566	1.75182	1.08642	0.363636	0.512821	0.821918	0.873362	0.461538	1.34454	1.03896	1.49733	0.903955	1.56863	0.944882	1.8018	0.754717	1.22449	0.763723	1.18227	0.967742	0.888889	2.05128	0.444444	1.20846	0	0.991736	1.05263	2.46154	0	1.15385	0.193237	1.09215	0.645161	1.14286	1.48148
		-117.5	0.675422	1.35364	0.670391	0.972644	1.22807	0.803571	1.11111	0.766284	1.05263	1.10949	0.883281	1.14286	0.45283	1.75182	0.691358	1.45455	0.512821	1.64384	1.22271	1.07692	0.504202	1.81818	0.427807	0.677966	0.392157	1.67979	0.36036	0.754717	0.408163	1.33652	1.57635	2.58065	0.592593	1.02564	0.444444	0.966767	1.73913	0.991736	1.31579	0	1.57895	1.53846	0.966184	1.63823	0.645161	1.14286	0.740741
		-112.5	0.900563	1.01523	0.968343	0.729483	1.22807	1.16071	1.33333	0.766284	1.05263	1.34307	0.630915	1.37143	1.35849	1.16788	1.58025	1.09091	0.512821	1.50685	0.873362	1.53846	0.840336	1.03896	0.213904	0.903955	0.392157	0.734908	1.8018	1.50943	0.612245	0.763723	1.37931	0.322581	1.18519	2.05128	0.444444	0.725076	3.47826	0.991736	0.789474	1.23077	1.05263	0.769231	1.93237	1.22867	1.93548	0.979592	0.740741
		-107.5	1.1257	1.01523	1.04283	1.09422	1.05263	0.892857	1.05556	0.766284	0.526316	0.817518	1.19874	0.914286	1.50943	0.875912	1.58025	1.45455	2.05128	0.821918	1.22271	0.769231	1.0084	0.779221	0.427807	0.903955	0.392157	0.524934	1.08108	1.50943	0.408163	1.43198	1.18227	0.322581	0.296296	0	0.888889	1.32931	0	0	1.31579	1.23077	1.05263	0.576923	0.386473	0.682594	1.50538	1.30612	0.740741
		-102.5	1.1257	1.21827	0.893855	1.03343	1.92982	0.892857	1.05556	1.37931	1.05263	1.10949	1.32492	1.37143	1.20755	0.291971	0.691358	0	1.02564	1.36986	0.873362	0.615385	1.0084	1.03896	1.28342	0.903955	1.37255	1.15486	1.08108	0	1.02041	0.954654	0.788177	0.967742	1.18519	0	0.444444	0.966767	0	1.32231	1.84211	0.615385	1.57895	1.53846	0.772947	0.955631	1.50538	0.489796	0
		-97.5	1.1257	0.812183	0.968343	0.547112	1.05263	0.892857	0.833333	1.0728	1.05263	0.992701	0.694006	1.14286	0.90566	1.16788	0.987654	1.09091	1.02564	0.821918	0.873362	1.07692	0.840336	1.03896	0.855615	0.903955	0.980392	1.36483	1.8018	0	1.02041	1.05012	1.7734	0.322581	1.48148	0.512821	0.666667	0.725076	0	1.32231	0.526316	1.23077	2.63158	0.384615	0.966184	0.955631	0.645161	1.14286	1.48148
		-92.5	1.35084	1.489	1.48976	1.39818	0.877193	0.982143	1	1.0728	0.526316	0.875912	1.00946	0.457143	0.754717	2.33577	0.987654	0.727273	2.5641	0.821918	1.39738	0.923077	0.840336	1.55844	1.28342	0.451977	1.37255	1.15486	0.720721	0.754717	1.22449	1.24105	0.394089	1.6129	0.296296	2.05128	0	0.60423	0	0.991736	0.526316	1.23077	2.63158	1.53846	0.57971	0.819113	0.645161	0.979592	0.740741
		-87.5	0.600375	1.35364	0.521415	1.09422	0.877193	0.892857	1.22222	0.45977	1.05263	1.22628	1.19874	0.685714	0.90566	0.875912	0.987654	1.09091	0.512821	1.09589	1.04803	0.615385	0.840336	0.25974	1.28342	1.12994	0.588235	0.734908	1.08108	3.01887	0.612245	1.14558	1.18227	0.645161	0.888889	0.512821	1.11111	0.845921	0	0.330579	0.526316	1.84615	1.57895	1.15385	0.386473	0.955631	0.645161	0.979592	0
		-82.5	1.35084	1.08291	1.48976	1.09422	1.22807	1.60714	0.666667	1.22605	0.789474	0.70073	1.13565	0.685714	0.45283	0	0.790123	1.81818	0.512821	0.821918	1.04803	1.23077	1.0084	1.03896	0.641711	0.677966	0.980392	1.04987	0.720721	1.50943	0.816327	0.859189	0	0.322581	1.18519	1.02564	1.11111	0.60423	1.73913	0	1.05263	1.23077	1.57895	0.961538	0.966184	1.22867	0.430108	1.30612	0
		-77.5	1.20075	0.947547	0.968343	0.851064	1.22807	0.892857	1.16667	1.0728	1.31579	0.875912	1.32492	1.14286	0.45283	1.45985	0.493827	1.09091	0.512821	0.547945	0.69869	0.769231	0.672269	0.25974	1.06952	1.58192	0.784314	0.734908	0	0.754717	0.816327	0.859189	0.591133	0.322581	1.48148	0.512821	0.666667	1.45015	0	0.330579	0.526316	0.615385	1.05263	0.961538	1.15942	1.36519	0.860215	0.979592	0.740741
		-72.5	0.97561	1.21827	1.26629	1.21581	0.701754	0.892857	1.44444	1.22605	0.263158	1.34307	1.19874	0	0.603774	0.291971	1.18519	0.727273	1.53846	0.684932	1.22271	0.769231	1.0084	0.519481	1.28342	0.451977	1.37255	1.15486	0.720721	0.754717	1.42857	1.14558	0.591133	1.29032	0.888889	2.05128	0.888889	1.20846	0	0.991736	1.05263	0.615385	0	0.961538	0.386473	0.546075	1.50538	1.14286	2.22222
		-67.5	0.525328	0.676819	0.148976	1.2766	0.701754	0.803571	1.05556	0.766284	0.526316	1.16788	1.32492	0.457143	1.0566	1.16788	0.888889	0.363636	2.05128	0.684932	1.04803	0.461538	1.34454	0.519481	0.855615	0.903955	0.784314	0.839895	1.8018	0.754717	1.02041	0.668258	1.57635	0.967742	1.18519	3.07692	0.222222	1.08761	0	1.32231	1.05263	0.615385	1.05263	0.769231	0.772947	1.63823	1.50538	0.653061	0.740741
		-62.5	1.42589	1.01523	1.63873	0.972644	0.701754	1.51786	0.777778	1.0728	2.10526	0.817518	0.946372	2.28571	0.90566	2.33577	1.58025	1.09091	1.02564	0.273973	0.873362	0.615385	0.672269	0	0.641711	0.677966	0.588235	0.524934	0.720721	0.754717	0.612245	1.33652	0.197044	1.29032	1.48148	0.512821	0.666667	1.08761	0	0.991736	0.789474	0	1.57895	0.576923	1.54589	0.955631	1.07527	1.30612	1.48148
		-57.5	0.825516	0.812183	0.521415	1.39818	0.526316	0.892857	0.611111	0.45977	1.31579	0.934307	0.757098	1.37143	1.35849	1.75182	0.888889	1.45455	1.02564	1.09589	0.873362	1.07692	0.504202	1.03896	0.855615	0.677966	0.784314	0.944882	0.36036	0.754717	1.22449	1.05012	0.985222	1.29032	0.592593	0.512821	0.666667	0.725076	0	0.991736	1.84211	0.615385	1.57895	0.769231	1.54589	0.682594	1.29032	0.979592	1.48148
		-52.5	0.97561	1.15059	1.04283	0.668693	0.877193	0.714286	0.833333	0.766284	0.789474	0.759124	0.820189	0.685714	0.754717	0.291971	0.790123	0.727273	1.02564	0.410959	1.04803	1.23077	0.840336	1.03896	0.641711	0.677966	1.76471	0.839895	1.08108	0	1.22449	0.572792	0.788177	0	0.592593	1.02564	1.11111	0.725076	0	0.661157	1.31579	0.615385	0.526316	1.15385	1.15942	0.546075	1.50538	0.653061	0.740741
		-47.5	0.825516	0.609137	0.968343	1.03343	0.526316	1.16071	0.777778	0.766284	1.57895	0.875912	0.757098	1.6	0.603774	0.583942	0.691358	1.09091	0.512821	0.958904	1.39738	0.461538	0.840336	0.25974	1.28342	0.677966	1.17647	0.419948	0.720721	0	1.02041	0.859189	0.985222	0.322581	1.18519	1.02564	0.888889	0.845921	0	1.65289	0.526316	0.615385	0.526316	0.576923	0.966184	0.682594	0.860215	0.816327	1.48148
		-42.5	0.600375	1.489	0.819367	1.33739	1.40351	1.25	0.888889	1.0728	0.789474	0.992701	1.00946	0.685714	1.35849	0.291971	0.987654	1.45455	0.512821	0.684932	1.04803	0.923077	1.17647	0.519481	1.06952	0.903955	1.17647	0.524934	0.36036	1.50943	1.02041	1.43198	1.37931	0	1.48148	1.53846	0.666667	0.845921	0	0.991736	1.57895	1.23077	0.526316	0.961538	1.35266	2.04778	0.645161	2.44898	1.48148
		-37.5	0.97561	1.15059	1.19181	0.425532	1.22807	0.803571	0.777778	0.91954	0.789474	0.70073	0.757098	0.685714	1.20755	0.583942	1.08642	0.363636	1.02564	0.684932	1.04803	0.769231	0.840336	1.03896	1.28342	1.12994	1.17647	0.839895	0.36036	0.754717	1.02041	1.05012	0.788177	0.967742	0.888889	0.512821	0.666667	0.60423	0	0.330579	1.57895	0	0	0.384615	1.35266	1.22867	1.29032	1.46939	0.740741
		-32.5	0.97561	0.947547	1.04283	1.21581	1.40351	0.982143	0.666667	0.766284	1.05263	0.583942	0.946372	0.914286	0.90566	0.875912	1.08642	0.727273	1.53846	1.23288	1.22271	1.53846	0.840336	1.03896	0.641711	1.35593	0.588235	1.04987	0.720721	2.26415	0.612245	1.14558	0.985222	0	0.888889	1.02564	0.888889	0.966767	0	0.991736	0.789474	0.615385	0.526316	1.34615	1.73913	0.955631	1.07527	0.653061	2.22222
		-27.5	0.97561	1.08291	1.04283	1.51976	0.877193	1.07143	1	0.91954	0.789474	0.934307	0.757098	0.457143	0.90566	0.875912	1.28395	1.09091	0.512821	0.958904	0.873362	0.769231	1.17647	1.2987	0.427807	0.451977	0.980392	0.944882	1.08108	0	0.612245	0.763723	0.788177	0.322581	1.18519	0	1.33333	0.483384	3.47826	0.661157	0.526316	1.23077	0	1.53846	0.57971	0.682594	0.860215	0.979592	0.740741
		-22.5	0.675422	0.406091	0.819367	0.851064	0.526316	0.535714	0.833333	0.91954	0.789474	0.817518	0.883281	0.685714	1.0566	0.583942	0.592593	0.727273	0	0.684932	0.174672	1.38462	0.336134	1.55844	1.49733	0.225989	0.980392	1.46982	0.36036	2.26415	1.02041	0.477327	1.18227	1.29032	1.18519	0	1.77778	1.32931	1.73913	0.661157	0.789474	0.615385	0.526316	0.961538	0.772947	1.22867	1.50538	0.979592	0
		-17.5	0.900563	1.01523	0.819367	0.851064	1.57895	0.982143	1	1.0728	1.84211	1.16788	1.4511	0.914286	1.0566	1.16788	1.18519	1.45455	0	1.64384	1.22271	1.69231	1.51261	0.779221	0.641711	1.12994	0.588235	1.04987	1.44144	0.754717	0.408163	1.52745	0.394089	0.967742	0.888889	0.512821	0.444444	1.32931	0	0.661157	1.05263	0.615385	0.526316	1.53846	0.772947	0.409556	1.07527	0.326531	0.740741
		-12.5	0.900563	0.473773	0.819367	0.486322	0.701754	0.803571	1	0.91954	0.526316	0.70073	1.07256	0.685714	1.0566	1.45985	0.987654	1.09091	0.512821	0.547945	0.69869	1.23077	0.840336	1.03896	0.641711	0.677966	0.588235	0.944882	1.44144	3.01887	0.816327	1.05012	0.788177	0.967742	0.888889	0.512821	0.888889	1.32931	1.73913	1.32231	0.526316	0.615385	1.57895	0.576923	1.73913	1.36519	0.430108	0.653061	0.740741
		-7.5	1.57598	1.21827	1.48976	1.33739	0.526316	1.42857	1.44444	1.0728	1.57895	1.75182	0.630915	1.37143	1.0566	0.875912	0.592593	1.09091	0.512821	1.36986	0.69869	1.38462	1.0084	0.25974	0.427807	0.451977	1.37255	0.524934	0	0.754717	0.612245	1.05012	0.985222	0.322581	0.592593	1.53846	1.77778	0.966767	1.73913	0.661157	0.526316	1.84615	0.526316	0.576923	0.386473	0.955631	0.430108	0.653061	0
		-2.5	1.35084	1.21827	1.41527	1.03343	1.22807	1.33929	1.11111	1.53257	0.789474	1.34307	1.32492	1.6	0.603774	0.875912	0.790123	0	1.02564	1.36986	0.69869	1.07692	1.0084	1.2987	1.28342	1.35593	1.17647	1.46982	1.08108	0	1.02041	0.954654	0.985222	1.93548	2.07407	1.02564	0.888889	0.725076	0	0.991736	1.05263	1.23077	1.05263	1.34615	1.73913	0.546075	1.07527	0.816327	0.740741
	stim-on	2.5	0.825516	1.21827	0.893855	0.911854	1.57895	1.33929	1	0.91954	0.263158	1.45985	1.13565	0.228571	0.603774	0.583942	0.691358	0.727273	1.02564	1.23288	1.04803	1.07692	1.34454	0.779221	1.06952	1.58192	0.784314	0.944882	2.88288	0.754717	0.408163	0.763723	0.591133	0.967742	0.592593	0.512821	1.11111	1.93353	0	1.32231	2.10526	0.615385	0	1.34615	0.772947	0.955631	1.72043	0.816327	1.48148
	stim-on	7.5	0.900563	1.08291	0.968343	1.03343	1.22807	0.446429	1.16667	1.22605	0.263158	1.05109	1.00946	0.457143	0.90566	0.875912	1.18519	2.18182	1.53846	1.64384	0.873362	0.923077	1.51261	0.519481	0.855615	1.58192	0.588235	0.629921	0.720721	0.754717	1.02041	0.859189	0.985222	0.967742	1.18519	2.5641	0.888889	1.20846	0	0.661157	1.05263	1.23077	1.57895	1.34615	0.966184	1.09215	1.07527	1.46939	1.48148
	stim-on	12.5	0.900563	0.879865	0.595903	1.33739	1.75439	0.535714	0.666667	1.53257	0.789474	0.817518	1.07256	0.914286	1.20755	0.875912	1.28395	0.363636	1.53846	0.958904	1.57205	2	0.840336	0.25974	1.06952	2.0339	1.17647	0.944882	1.08108	0	1.02041	0.859189	0.985222	0	0.592593	0.512821	0.222222	1.20846	0	1.65289	1.31579	1.23077	1.57895	0.961538	1.15942	1.22867	1.50538	1.30612	1.48148
	stim-on	17.5	0.675422	1.01523	1.19181	0.668693	0.175439	0.625	0.666667	0.45977	1.05263	0.583942	0.820189	0.685714	1.0566	2.0438	0.888889	0.727273	1.02564	0.821918	0.69869	1.69231	0.336134	0.25974	0.855615	0.903955	0.980392	0.629921	2.16216	1.50943	0.816327	1.33652	1.57635	0.322581	2.37037	1.02564	1.77778	1.08761	0	0.991736	1.31579	0.615385	1.05263	0.769231	0.386473	0.682594	0.860215	0.653061	0.740741
	stim-on	22.5	0.675422	0.744501	0.968343	1.21581	0.701754	1.07143	1.22222	0.766284	0.789474	1.22628	1.00946	0.228571	1.35849	2.33577	0.987654	2.54545	1.53846	3.0137	1.22271	1.07692	1.34454	1.03896	0.427807	1.12994	0.784314	0.944882	1.8018	0.754717	0.612245	1.05012	0.788177	1.6129	1.18519	1.02564	0.666667	1.08761	1.73913	1.65289	1.57895	0.615385	0.526316	1.15385	0.57971	0.955631	0.645161	0.653061	0
	stim-on	27.5	0.525328	0.947547	0.893855	0.851064	0.701754	0.892857	1.22222	0.766284	0.526316	0.992701	0.567823	0.457143	1.66038	1.75182	1.38272	0.727273	2.5641	1.91781	0.524017	1.53846	0.672269	1.03896	0.641711	0.451977	0.588235	1.04987	1.8018	0.754717	0.612245	0.954654	0.985222	1.93548	0.592593	2.05128	1.33333	1.20846	1.73913	1.32231	1.84211	0.615385	2.63158	0.769231	0.57971	1.22867	0.215054	0.816327	1.48148
	stim-on	32.5	0.825516	1.08291	0.595903	0.911854	0.526316	1.42857	1.33333	0.91954	1.31579	1.28467	0.883281	0.685714	1.0566	0.291971	1.08642	0.727273	0.512821	2.73973	0.873362	1.07692	1.34454	1.55844	0.213904	1.12994	0.392157	1.15486	0.36036	2.26415	0.204082	0.954654	0.591133	1.6129	2.07407	0	0.222222	1.08761	1.73913	1.65289	0.526316	1.23077	1.05263	1.92308	0.57971	0.682594	2.36559	0.653061	2.22222
	stim-on	37.5	0.675422	0.947547	0.670391	0.668693	0.701754	1.07143	1.27778	0.613027	1.31579	1.10949	0.630915	1.14286	1.50943	2.0438	0.790123	1.45455	2.5641	1.78082	1.04803	1.84615	1.0084	1.2987	1.92513	1.58192	1.17647	1.15486	1.44144	0.754717	1.02041	1.24105	0.985222	0.967742	2.37037	1.02564	1.11111	1.32931	0	1.65289	1.31579	0	1.57895	0.961538	0.193237	0.955631	0.860215	0.653061	2.96296
	stim-on	42.5	0.825516	1.21827	0.819367	1.03343	0.701754	0.892857	0.944444	0.766284	0.526316	0.992701	0.757098	0.457143	1.20755	0.875912	0.987654	1.09091	1.02564	1.23288	1.39738	0.615385	0.672269	1.2987	0.641711	1.35593	0.196078	1.46982	1.8018	2.26415	0.612245	1.24105	0.788177	0.967742	1.77778	1.53846	0.888889	0.60423	1.73913	1.32231	1.05263	1.84615	3.15789	2.30769	0.966184	1.09215	1.07527	0.816327	2.22222
	stim-on	47.5	0.900563	0.947547	0.968343	1.09422	1.22807	0.714286	0.833333	1.22605	0.526316	1.16788	0.883281	0.685714	0.301887	0.291971	0.888889	1.45455	1.02564	2.05479	1.22271	0.769231	1.68067	0.779221	1.28342	0.903955	0.980392	0.839895	1.8018	1.50943	1.02041	1.05012	1.57635	0.645161	1.18519	3.07692	0.888889	0.725076	1.73913	0.991736	1.57895	2.46154	1.05263	0.769231	1.15942	1.63823	1.07527	0.979592	0.740741
		52.5	1.05066	1.01523	0.968343	0.729483	0.877193	1.16071	0.944444	0.766284	1.84211	1.10949	0.567823	1.6	1.0566	2.0438	1.28395	0.727273	2.05128	1.91781	1.57205	1.23077	1.68067	0	0.427807	0.677966	0.588235	0.734908	1.08108	0.754717	0.816327	0.859189	1.18227	0.322581	2.66667	1.02564	0.222222	1.32931	3.47826	0.991736	0.263158	1.84615	1.05263	1.34615	0.772947	1.09215	0.645161	1.46939	1.48148
		57.5	1.1257	1.15059	1.11732	1.21581	0.877193	0.803571	1.44444	0.45977	1.05263	0.992701	0.883281	1.37143	0.90566	0.291971	0.987654	0.727273	0.512821	1.50685	1.22271	0.923077	2.01681	1.2987	0.427807	0.903955	0.392157	0.944882	1.44144	2.26415	0.408163	1.81384	0.591133	0.645161	1.18519	1.02564	1.11111	0.845921	0	1.65289	1.05263	1.23077	2.10526	0.769231	1.15942	0.819113	1.07527	1.14286	1.48148
		62.5	0.900563	1.08291	0.893855	0.668693	1.40351	0.625	1.05556	0.91954	0.789474	1.05109	0.883281	0	0.603774	0.875912	1.08642	2.18182	0	1.36986	1.22271	0.923077	1.51261	1.03896	1.28342	0.903955	0.980392	1.04987	0	0	0.816327	1.24105	0.788177	0.645161	1.48148	1.02564	0.888889	1.08761	1.73913	0.661157	1.05263	0.615385	0.526316	1.92308	1.54589	1.36519	0.215054	1.14286	2.22222
		67.5	1.42589	1.08291	1.19181	1.33739	1.22807	1.16071	1.44444	1.68582	1.05263	1.45985	0.946372	0.914286	1.0566	0.583942	0.493827	0	1.02564	0.958904	1.39738	1.38462	1.84874	1.2987	0.641711	0.903955	0.784314	0.944882	0.720721	2.26415	0.408163	0.668258	0.591133	0.645161	0.888889	0.512821	1.55556	1.20846	0	0.661157	1.31579	0.615385	2.63158	1.15385	0.772947	1.09215	1.29032	1.79592	2.22222
		72.5	0.675422	0.744501	0.744879	0.972644	0.701754	0.357143	0.944444	1.22605	0.263158	0.70073	0.820189	0.228571	1.66038	1.75182	0.987654	0.727273	2.05128	1.64384	1.74672	2	1.34454	0.25974	0.641711	0.677966	0.588235	0.839895	0.36036	0	0.612245	0.477327	0.394089	0.967742	0.888889	0	0.888889	0.966767	1.73913	0.661157	0.526316	0.615385	1.05263	1.15385	0.966184	1.22867	0.430108	1.46939	0.740741
		77.5	1.1257	1.01523	1.19181	0.972644	0.350877	0.982143	0.777778	1.22605	1.05263	0.70073	1.19874	1.14286	1.35849	0.875912	1.18519	0.727273	2.05128	1.64384	1.9214	2.30769	0.504202	1.03896	0.641711	1.35593	0.784314	0.524934	0	1.50943	0.204082	0.477327	0.788177	0.645161	1.48148	0.512821	1.33333	1.32931	0	0	0.263158	0.615385	0.526316	0.384615	1.54589	0.546075	1.07527	0.489796	2.22222
		82.5	1.2758	1.35364	1.04283	1.03343	0.526316	1.51786	1.22222	0.45977	1.05263	1.10949	0.820189	1.14286	1.0566	0.875912	0.691358	0.363636	1.53846	1.78082	1.39738	1.53846	1.34454	0.779221	0.855615	1.80791	0.784314	0.734908	1.44144	0.754717	1.02041	1.05012	0.985222	0.967742	0.888889	0	0.888889	1.81269	1.73913	0.661157	0	1.23077	1.05263	1.34615	0.772947	0.819113	1.07527	0.489796	2.22222
		87.5	0.900563	0.879865	1.19181	1.09422	1.05263	1.16071	1	0.613027	0.263158	1.22628	0.820189	1.14286	1.35849	1.45985	1.28395	1.81818	2.05128	2.32877	1.9214	1.38462	1.68067	0	0.641711	0.225989	0.784314	0.524934	0.720721	0.754717	0.612245	0.381862	0	0.645161	0.296296	0	0.888889	1.20846	0	1.65289	0.526316	0.615385	0.526316	0.769231	0.966184	0.682594	1.29032	0.489796	0.740741
		92.5	0.97561	0.744501	1.11732	0.851064	1.22807	1.07143	0.944444	0.613027	1.57895	0.992701	1.07256	0.914286	0.301887	0.583942	0.493827	0.727273	1.53846	1.91781	2.62009	1.69231	1.17647	0.779221	1.49733	1.12994	0.588235	0.629921	1.44144	2.26415	1.02041	0.668258	0.788177	0.967742	0.888889	1.02564	1.11111	1.08761	0	0	0.789474	1.84615	1.05263	1.53846	0.772947	0.409556	1.93548	0.163265	1.48148
		97.5	0.825516	0.879865	1.26629	0.972644	0.877193	1.33929	0.944444	0.766284	1.05263	0.817518	0.694006	1.37143	0.45283	0.583942	0.691358	1.45455	1.02564	1.64384	1.39738	2	1.34454	1.03896	0.855615	0.677966	0.588235	0.839895	0.720721	1.50943	0.816327	0.763723	0.591133	0.645161	0.296296	0.512821	2.22222	1.571	0	1.65289	1.57895	1.84615	1.57895	0.192308	0.966184	0.819113	0.860215	0.979592	1.48148
		102.5	0.600375	1.28596	0.670391	1.39818	1.92982	0.535714	1	1.83908	0.789474	0.934307	0.820189	0.914286	0.45283	1.45985	0.790123	1.45455	2.05128	1.78082	1.04803	2.46154	2.18487	0.519481	1.28342	1.35593	0.784314	0.629921	0.720721	0.754717	1.02041	0.859189	1.57635	0.645161	0	1.53846	1.11111	0.845921	0	0.661157	1.05263	2.46154	1.57895	1.34615	1.35266	0.819113	1.29032	0.979592	0.740741
		107.5	0.750469	0.879865	1.04283	1.09422	0.701754	0.892857	0.833333	0.766284	1.31579	0.759124	1.13565	1.37143	0.90566	1.16788	0.987654	0.363636	2.5641	2.05479	2.62009	2.61538	2.18487	1.03896	0.855615	1.35593	0.784314	0.944882	0.720721	3.01887	0.612245	0.859189	0.985222	0.645161	0.888889	0.512821	0.444444	1.08761	5.21739	1.98347	1.31579	1.23077	0.526316	1.73077	1.54589	0.955631	0.645161	0.979592	0.740741
		112.5	0.675422	1.21827	0.446927	0.790274	0.701754	0.982143	1.27778	0.613027	0.789474	1.22628	0.883281	0.685714	1.0566	1.45985	0.691358	1.09091	1.53846	1.36986	1.04803	1.38462	2.35294	0.779221	0.641711	0.903955	0.588235	1.04987	1.44144	0.754717	1.02041	1.33652	0.985222	1.29032	1.18519	0.512821	1.11111	0.725076	5.21739	0.330579	1.05263	0	1.57895	1.15385	0.966184	0.955631	0.215054	0.489796	1.48148
		117.5	0.750469	0.879865	0.819367	0.851064	1.05263	0.803571	1.27778	1.37931	1.31579	1.34307	1.13565	0.914286	1.35849	1.16788	0.987654	1.09091	1.53846	2.46575	1.9214	1.84615	1.51261	0.519481	0.641711	0.677966	1.17647	0.839895	1.08108	0	0.816327	1.43198	0.591133	0.967742	0.592593	1.02564	1.55556	1.571	5.21739	0.991736	1.31579	0.615385	1.05263	0.384615	1.35266	1.09215	1.07527	0.979592	2.22222
		122.5	0.525328	0.947547	0.744879	0.851064	0.877193	0.446429	0.722222	0.613027	0.789474	0.875912	0.694006	0.457143	1.0566	0.583942	0.987654	0.363636	2.05128	2.60274	1.57205	1.23077	2.18487	0.519481	0.427807	0.677966	0.588235	0.839895	1.08108	1.50943	0.612245	0.859189	0	0.967742	0.296296	1.02564	0.666667	1.32931	1.73913	1.98347	0.526316	1.23077	0.526316	1.92308	0.193237	0.136519	0.430108	0.163265	0.740741
		127.5	0.600375	0.879865	0.595903	0.729483	1.40351	1.16071	1.11111	0.91954	1.31579	1.16788	1.26183	1.14286	1.20755	1.16788	0.493827	0	2.05128	2.05479	1.57205	1.69231	1.84874	0.519481	0.855615	0.677966	0.392157	0.734908	1.44144	0.754717	1.42857	1.14558	0.591133	0.967742	1.18519	0	0.888889	1.32931	0	1.32231	0.263158	1.84615	1.57895	0.576923	0.386473	0.682594	1.07527	0.163265	0.740741
		132.5	0.750469	1.21827	0.670391	1.21581	1.05263	0.714286	0.833333	1.37931	0.789474	1.28467	1.19874	0.457143	1.0566	1.16788	0.691358	1.09091	1.53846	1.78082	1.39738	2.76923	1.17647	0.519481	0.641711	0.903955	0.784314	0.839895	0.36036	2.26415	0.408163	1.05012	0.985222	0.967742	1.77778	1.53846	0.444444	1.32931	1.73913	0.661157	0.526316	1.23077	0	0.384615	0.966184	0.409556	1.50538	0.489796	0
		137.5	0.97561	1.08291	1.11732	0.851064	0.877193	0.982143	1.27778	0.766284	1.57895	0.992701	0.946372	0.914286	0.603774	1.75182	0.790123	0.363636	2.05128	1.91781	2.44541	1.23077	1.68067	1.2987	0.641711	0	0.980392	0.839895	1.44144	0	0.612245	0.763723	1.18227	1.29032	1.48148	0.512821	1.11111	0.725076	0	1.98347	1.31579	0.615385	2.10526	1.15385	1.15942	0.819113	0.860215	0.653061	0
		142.5	1.05066	1.01523	0.968343	0.851064	1.40351	0.803571	1.27778	1.22605	0.789474	1.34307	0.757098	0.685714	0.90566	1.16788	0.888889	1.45455	2.5641	1.91781	1.22271	1.38462	1.0084	1.03896	1.71123	1.35593	1.96078	0.944882	0.36036	0.754717	1.83673	0.477327	1.37931	0.645161	1.48148	0	2	0.845921	0	0.330579	1.05263	0	0.526316	1.15385	0.772947	1.09215	1.07527	0.326531	0.740741
		147.5	1.35084	1.08291	1.26629	1.09422	0.877193	0.982143	0.722222	0.766284	1.57895	1.22628	0.567823	1.14286	1.50943	0.291971	0.691358	1.09091	1.02564	1.23288	1.04803	2	1.51261	0.779221	0.641711	0.451977	0.588235	0.629921	0.720721	1.50943	1.02041	0.763723	1.57635	1.6129	0.592593	1.02564	0.888889	1.45015	0	2.31405	1.31579	1.23077	1.57895	0.961538	0.386473	0.955631	2.15054	0.489796	2.22222
		152.5	0.375235	0.812183	0.744879	0.851064	0.526316	0.357143	0.888889	0.613027	0	0.992701	1.26183	0	0.90566	1.16788	1.08642	1.45455	2.5641	1.23288	1.74672	1.69231	2.18487	1.03896	0.855615	1.35593	0.980392	0.629921	1.44144	2.26415	0.612245	0.954654	0.985222	1.6129	0.592593	1.53846	0.666667	0.362538	1.73913	0.991736	0.526316	0	1.57895	2.5	0.772947	0.136519	0.430108	0.326531	0
		157.5	0.375235	0.812183	0.521415	0.972644	0.701754	0.803571	0.666667	1.0728	0.789474	1.22628	0.946372	0.228571	1.35849	0.875912	1.28395	0.727273	1.53846	1.91781	1.74672	1.53846	2.18487	0.25974	0.855615	0.903955	0.588235	0.734908	2.88288	1.50943	1.02041	1.14558	0.985222	0.645161	1.18519	1.53846	2	1.32931	3.47826	0.330579	1.05263	0.615385	0.526316	1.15385	0.966184	1.22867	0.430108	1.79592	2.22222
		162.5	1.42589	0.812183	1.11732	1.2766	1.40351	1.07143	0.944444	0.766284	1.57895	1.10949	1.07256	0.685714	1.35849	0.583942	1.08642	1.09091	3.07692	0.821918	1.22271	2	0.840336	1.03896	1.71123	0.451977	1.17647	1.04987	0.720721	0	1.22449	0.572792	0.985222	0.645161	0.296296	1.02564	1.11111	0.966767	1.73913	1.98347	0	0.615385	0	2.30769	1.35266	0.955631	1.07527	0.979592	0.740741
		167.5	0.450281	0.541455	0.521415	0.668693	1.05263	0.535714	1.05556	1.22605	0.263158	1.05109	1.00946	0.228571	0.754717	1.16788	1.08642	1.09091	3.07692	2.05479	1.04803	1.69231	1.68067	0.779221	1.28342	0.903955	1.76471	0.944882	1.44144	0.754717	1.42857	0.668258	0.788177	0.645161	2.07407	2.5641	1.11111	1.20846	0	0.330579	0.789474	3.07692	0.526316	0.961538	0.966184	1.22867	0.645161	1.63265	1.48148
		172.5	0.675422	0.676819	0.819367	0.729483	1.40351	0.892857	1.38889	1.37931	0.789474	1.34307	1.07256	0.457143	0.90566	1.16788	1.18519	0.727273	1.02564	1.78082	1.74672	2.61538	1.34454	1.03896	0.427807	0.451977	0.588235	0.629921	1.08108	1.50943	0.204082	0.954654	0.197044	0.967742	2.07407	2.05128	1.33333	1.20846	1.73913	1.65289	0.789474	1.84615	0.526316	1.34615	1.35266	0.546075	0.645161	0.979592	0.740741
		177.5	1.05066	1.21827	0.968343	1.2766	0.526316	1.16071	1	0.91954	1.84211	1.34307	0.946372	1.6	1.66038	1.16788	1.38272	0.363636	1.53846	1.64384	1.74672	1.23077	1.34454	0.519481	1.49733	1.58192	0.980392	0.314961	0.720721	1.50943	1.02041	0.668258	0.788177	0.645161	0.296296	0	0.444444	0.845921	0	0.991736	1.05263	1.84615	1.05263	0.961538	0.57971	0.273038	0.645161	0.653061	0.740741
		182.5	1.05066	0.812183	0.521415	0.729483	1.05263	0.714286	0.666667	0.45977	0.263158	0.70073	0.946372	0.228571	1.20755	1.16788	1.18519	1.09091	3.07692	1.23288	1.57205	1.69231	1.51261	1.55844	0.427807	0.677966	0.392157	1.46982	1.08108	0.754717	0.612245	0.381862	0.788177	1.6129	0.592593	0	0.666667	1.45015	0	1.65289	1.05263	0	2.10526	0.576923	1.35266	0.682594	0.430108	1.30612	0
		187.5	0.825516	1.21827	0.893855	1.09422	0.701754	1.42857	1.11111	0.91954	1.05263	1.22628	0.694006	1.14286	1.35849	1.16788	0.592593	0.727273	4.10256	0.684932	1.39738	2	1.84874	0.519481	0.427807	0.225989	0.588235	0.734908	0.720721	0.754717	0.408163	1.14558	0.197044	0.645161	2.07407	2.5641	1.11111	1.45015	1.73913	0.330579	1.57895	0	0.526316	1.34615	0.966184	0.682594	1.50538	0.489796	0
		192.5	0.675422	1.35364	0.595903	1.21581	0.701754	1.25	1.05556	0.91954	1.05263	1.22628	1.00946	0.457143	1.20755	1.75182	0.888889	1.09091	0.512821	1.64384	1.04803	0.769231	1.84874	0.519481	0.855615	0.903955	0.588235	0.839895	0.36036	0.754717	0.816327	1.05012	0.394089	0.322581	0.592593	0.512821	0	0.60423	1.73913	0.991736	1.57895	0.615385	1.05263	1.53846	0.772947	0.546075	0.430108	0.653061	0.740741
		197.5	0.750469	0.744501	0.744879	0.425532	1.22807	0.982143	0.944444	1.37931	0	0.934307	0.946372	0.228571	0.754717	1.75182	0.888889	1.45455	1.53846	1.64384	1.04803	1.23077	2.01681	0.25974	1.49733	1.35593	1.76471	0.734908	0.720721	2.26415	1.02041	0.477327	1.18227	0.645161	1.48148	0.512821	1.33333	0.966767	1.73913	1.32231	1.84211	1.23077	0.526316	1.34615	1.15942	0.546075	1.07527	0.326531	0.740741
	0.54 mW	-197.5	1.04803	0.982456	0.96	1.29032	0	0.833333	0.872274	0	0.555556	0.955631	0.746269	1.05263	1.05263	0.470588	0.808081	1.12676	0	1.41414	1.63934	0.670391	1.04575	0.519481	1.05263	0.30303	0.991736	0.2	0	0	1.10092	1.03004	1.8018	0.625	0.851064	0.555556	0	0.213904	0	2.69663	0.8	1.06667	1	0.824742	0.902256	0.659341	0.31746	1.25984	0
		-192.5	1.39738	1.40351	1.44	1.57706	0.91954	1.04167	0.996885	1.22449	1.11111	1.09215	1.34328	1.57895	0.263158	0.941176	1.41414	1.69014	1.02564	0.20202	0.983607	1.11732	0.522876	0.519481	2.10526	0.909091	1.65289	1	1.97531	1.31148	1.10092	0.858369	0.720721	0	1.70213	1.11111	0.860215	2.13904	0	0.898876	0.8	0	1	0.412371	0.300752	0.879121	1.5873	1.25984	1.90476
		-187.5	1.57205	0.982456	1.28	1.29032	1.37931	1.04167	0.996885	1.22449	2.22222	0.955631	1.34328	1.57895	0.263158	1.41176	1.0101	0.56338	1.02564	1.21212	1.63934	1.34078	0.784314	0	0.350877	0.30303	0.661157	0.4	1.48148	1.31148	0.733945	0.515021	1.44144	0	0.425532	1.11111	0.430108	0.855615	0	0.449438	0.4	2.13333	1	1.23711	0.902256	0.659341	0.634921	1.25984	0
		-182.5	0.69869	0.561404	0.8	1.29032	1.37931	0.833333	0.747664	2.04082	0.555556	1.22867	1.19403	0.526316	1.05263	1.41176	1.0101	1.69014	3.07692	0.808081	0.655738	0.893855	0.784314	2.5974	1.40351	0.909091	0.991736	1.2	1.97531	0.655738	0.366972	0.515021	1.8018	0	1.70213	2.22222	0.860215	1.06952	6.66667	1.34831	0.8	0	0	0.412371	0.75188	0.659341	0.31746	0.629921	0.952381
		-177.5	0.873362	0.421053	0.8	0.286738	0	0.208333	0.498442	0.816327	0	0.682594	1.34328	0.526316	1.31579	1.41176	1.21212	0	2.05128	0.808081	0.655738	1.56425	0.784314	0	1.05263	2.12121	0.991736	0.8	0.987654	1.96721	1.46789	1.54506	0.720721	0	1.2766	1.66667	0.860215	1.06952	0	0.449438	0.4	0.533333	1	1.03093	1.05263	1.97802	1.5873	1.25984	0
		-172.5	1.04803	0.842105	1.12	0.860215	0.91954	1.45833	0.747664	0.408163	1.11111	0.409556	0.447761	2.10526	0.789474	0.941176	0.20202	2.25352	2.05128	1.21212	1.63934	0.893855	1.30719	0	0.350877	1.51515	0.991736	1.2	1.48148	1.96721	0	1.03004	0.720721	0.625	0.851064	1.11111	1.29032	1.06952	0	0	2	0.533333	2.5	1.85567	0.902256	0.659341	1.5873	1.5748	0.952381
		-167.5	0.873362	0.982456	1.12	0.860215	0.91954	1.45833	0.996885	0.816327	2.22222	0.819113	1.19403	1.57895	1.84211	0.470588	2.62626	0	1.02564	0.40404	0.655738	0.893855	1.30719	2.07792	0.701754	0.30303	0.330579	1.4	0.493827	1.31148	0.366972	0.686695	1.44144	0.625	0.425532	0.555556	0	0.427807	0	0.898876	0.8	0.533333	1	0.824742	1.20301	0.659341	0.634921	0.629921	0
		-162.5	0.349345	0.701754	0.64	1.29032	0.45977	0.833333	1.1215	0.408163	1.11111	1.63823	0.298507	0	0.789474	0	1.0101	0	2.05128	0.40404	0.327869	1.34078	0.261438	1.03896	0.701754	0	0.661157	2	0.987654	0	0.366972	1.03004	0.36036	1.875	0.851064	0.555556	0.430108	1.06952	0	0.898876	2	0	0.5	0.824742	1.65414	0.43956	0.634921	1.25984	0
		-157.5	1.39738	1.40351	1.44	0.430108	0.45977	1.25	0.996885	0	1.66667	1.22867	1.19403	1.57895	1.57895	0.941176	1.21212	2.8169	0	0.808081	0.655738	0.893855	1.04575	0.519481	1.40351	1.51515	1.32231	1	1.97531	0	1.46789	0.343348	0.36036	0	0.425532	0	1.29032	1.28342	0	0.898876	1.2	1.6	1.5	0.618557	0.902256	0.659341	0.31746	0	0.952381
		-152.5	1.22271	0.842105	0.8	0.573477	0	1.04167	1.37072	0.408163	1.11111	0.955631	0.895522	1.05263	1.57895	0.470588	1.61616	1.69014	2.05128	0.808081	2.29508	1.78771	1.04575	0	1.05263	0.606061	0.661157	1.2	1.48148	1.31148	0.733945	0.858369	0.36036	0	1.2766	1.11111	1.72043	1.06952	0	0.449438	0.8	1.6	0	1.03093	1.50376	1.31868	0.31746	1.25984	0
		-147.5	0.524017	0.561404	0.48	1.57706	0.45977	0.833333	0.996885	0.408163	1.11111	0.819113	0.895522	0	1.05263	0.941176	1.0101	0.56338	0	1.61616	0.327869	0.446927	1.30719	1.55844	1.05263	0.909091	0.991736	1.4	0	1.96721	0.733945	1.20172	0	1.25	0.851064	1.11111	0.860215	0.427807	0	0.898876	0.8	1.6	1.5	0.412371	1.80451	0	0.634921	0.314961	0
		-142.5	0.873362	1.12281	0.96	0.716846	0.91954	1.04167	0.872274	0.816327	0.555556	1.22867	0.447761	0	1.05263	0.941176	0.808081	0.56338	2.05128	0.606061	0.655738	1.56425	0.522876	0	1.05263	0.909091	0.330579	1.2	0.493827	0.655738	0.366972	1.37339	1.08108	1.875	1.2766	0	0.860215	0.855615	0	1.34831	2	2.13333	1	1.4433	1.20301	1.53846	0.952381	0.629921	0.952381
		-137.5	1.39738	1.40351	1.44	0.860215	1.37931	1.25	1.1215	2.04082	1.11111	0.819113	1.04478	1.57895	1.57895	0.470588	1.41414	0	1.02564	0.40404	0.655738	0.670391	0.784314	2.07792	1.40351	1.81818	1.32231	1	1.97531	1.96721	1.46789	0.858369	0.720721	2.5	0.851064	1.11111	1.29032	1.28342	0	0.449438	0.8	0.533333	0.5	1.03093	1.20301	0.659341	1.26984	1.25984	0.952381
		-132.5	0.873362	1.12281	1.12	1.57706	0.91954	1.04167	0.996885	1.63265	0.555556	1.09215	0.895522	0.526316	1.84211	0	0.808081	1.12676	0	1.41414	1.96721	1.34078	0.784314	1.03896	0.350877	0	0.991736	1.2	1.97531	0	0.366972	0.515021	0.720721	1.25	0.851064	1.66667	0.430108	0.641711	0	0.449438	0.8	2.66667	1	1.4433	1.05263	0.659341	0.634921	0	1.90476
		-127.5	0.69869	0.982456	1.12	0.430108	0	0.833333	1.1215	0	0.555556	0.682594	1.19403	0.526316	0.789474	0.941176	0.808081	1.12676	0	0.808081	0.983607	0.670391	1.56863	1.55844	0.701754	1.51515	0.991736	0.8	1.48148	1.31148	0.366972	0.686695	1.08108	1.875	1.2766	0.555556	1.72043	1.06952	0	0.898876	2.4	2.13333	1.5	0.412371	0.902256	0.659341	1.26984	1.25984	0.952381
		-122.5	0.524017	0.561404	0.8	0.716846	0.91954	0.833333	0.872274	1.63265	0.555556	0.955631	0.746269	0.526316	1.05263	0	0.606061	0	1.02564	1.41414	1.31148	0.670391	1.04575	2.07792	1.05263	1.21212	0.661157	1.2	0	1.31148	1.10092	1.20172	1.8018	0.625	1.2766	1.66667	0	0.427807	0	1.34831	0.4	0.533333	1.5	0.618557	0.75188	0.43956	1.5873	1.25984	0.952381
		-117.5	1.39738	0.982456	1.44	0.860215	0	1.25	1.1215	0.408163	2.22222	0.819113	1.04478	1.05263	1.31579	2.35294	1.0101	1.12676	1.02564	1.81818	0.983607	1.34078	0.784314	2.07792	1.75439	0.909091	0.991736	1.8	1.97531	0	1.10092	0.858369	1.44144	1.875	0	0.555556	1.72043	1.06952	0	0.449438	0.4	0.533333	0.5	1.4433	0.902256	1.0989	1.26984	1.25984	0
		-112.5	0.69869	1.26316	0.64	0.860215	3.21839	0.833333	1.24611	2.04082	0.555556	1.50171	1.49254	0.526316	0.789474	0.470588	0.606061	1.12676	2.05128	1.61616	0.327869	0.893855	1.83007	1.03896	1.75439	1.51515	1.32231	0.8	0.987654	0.655738	2.20183	1.03004	0	1.875	1.2766	1.66667	0.860215	1.28342	0	0.449438	1.2	2.13333	1.5	0.824742	0.75188	1.0989	0.952381	0.944882	1.90476
		-107.5	0.69869	0.561404	0.96	1.29032	0.91954	0.625	1.61994	0.408163	1.11111	1.63823	1.04478	0.526316	1.31579	1.88235	1.21212	0.56338	2.05128	0.40404	1.31148	1.11732	0.522876	2.5974	1.75439	1.51515	1.98347	0.6	0	3.27869	2.20183	2.23176	1.08108	1.875	1.70213	1.66667	1.29032	0.855615	6.66667	0.449438	1.2	2.13333	0	1.03093	0.75188	1.31868	1.5873	0.944882	1.90476
		-102.5	1.39738	1.54386	1.6	1.14695	0.91954	1.04167	1.37072	1.63265	1.11111	1.50171	1.34328	2.10526	1.05263	0.941176	1.41414	1.12676	0	0.808081	0.983607	1.78771	1.83007	1.03896	1.75439	1.51515	0.991736	0.6	0.987654	0.655738	2.20183	1.54506	1.08108	1.875	0.851064	0.555556	1.29032	0.855615	0	0.449438	0.8	1.6	0	0.412371	0.75188	0.879121	0.952381	1.25984	0.952381
		-97.5	1.04803	1.12281	0.8	0.573477	0.45977	1.25	0.124611	0.816327	0	0.273038	0.895522	0.526316	1.57895	0.470588	1.41414	1.69014	2.05128	0.808081	0.327869	1.34078	0.522876	0.519481	1.40351	1.51515	1.32231	1.6	2.46914	1.96721	1.10092	1.71674	1.44144	0	1.70213	1.66667	1.29032	0.855615	0	1.34831	1.2	1.06667	1.5	1.03093	1.05263	1.53846	1.26984	1.5748	0.952381
		-92.5	0.349345	0.842105	0.64	0.860215	3.21839	0.416667	0.996885	1.22449	0.555556	0.955631	1.04478	0	0.789474	0.941176	1.21212	0.56338	0	0.808081	1.31148	0.670391	0.522876	1.55844	1.05263	2.12121	1.65289	1	1.97531	0.655738	1.10092	0.343348	0.36036	0.625	0.851064	2.77778	0.430108	0.855615	6.66667	0.449438	1.2	1.6	0.5	1.23711	1.35338	1.75824	0.634921	0.944882	0.952381
		-87.5	0.873362	0.842105	1.28	0.860215	1.83908	1.25	1.74455	1.22449	1.11111	1.22867	1.19403	0.526316	0.263158	1.41176	0.808081	0.56338	1.02564	0.606061	1.63934	0.893855	1.04575	0	1.75439	0.606061	1.32231	0.6	0.493827	0	1.10092	0.515021	1.8018	0.625	0	1.11111	1.29032	0.213904	0	0.898876	1.6	1.06667	0.5	1.85567	0.451128	0.659341	0.634921	0.629921	0
		-82.5	0.524017	0.982456	0.48	1.14695	0.91954	1.25	0.872274	1.22449	1.11111	0.955631	0.746269	1.05263	1.05263	1.88235	0.808081	1.69014	2.05128	1.41414	0.655738	1.11732	0.522876	1.03896	1.40351	0.606061	0.991736	1	2.46914	0	1.46789	1.20172	0.36036	1.25	1.70213	1.66667	2.58065	1.06952	0	1.34831	0.4	2.13333	3.5	1.4433	1.35338	1.31868	1.90476	1.5748	0.952381
		-77.5	1.22271	0.842105	1.76	1.57706	0.91954	1.04167	0.996885	0.816327	2.22222	1.36519	0.746269	2.10526	1.05263	1.41176	0.40404	1.69014	2.05128	1.61616	1.31148	1.11732	2.0915	1.55844	0.701754	1.21212	0.661157	0.8	1.48148	1.96721	0.733945	0.858369	0.720721	1.25	1.2766	0.555556	0.430108	1.06952	0	2.24719	0.8	0	1	1.4433	1.35338	0.879121	0.952381	0.944882	1.90476
		-72.5	0.873362	1.40351	0.96	1.14695	1.83908	0.833333	0.623053	1.22449	1.11111	0.409556	1.04478	1.57895	1.57895	1.41176	1.41414	0	0	2.0202	2.29508	0.893855	2.0915	0.519481	0	0.30303	0	0.2	0.493827	0	0	0.686695	0.720721	0	0.851064	0	2.15054	1.28342	0	1.34831	0.8	0.533333	1	0.618557	1.20301	1.31868	0.952381	0.944882	1.90476
		-67.5	1.04803	0.982456	0.96	1.14695	0.91954	0.833333	1.24611	0.816327	0	1.50171	1.34328	0.526316	0.263158	0.470588	0.808081	0	0	1.0101	0.983607	0.893855	0.522876	0.519481	0.350877	1.21212	0.330579	1.4	0.987654	0.655738	0.733945	1.20172	1.8018	0.625	0.851064	0	1.29032	0.641711	0	1.79775	0	1.06667	1	0.824742	1.20301	1.31868	0.634921	0.314961	0
		-62.5	0.873362	1.26316	0.16	1.43369	0.45977	1.25	0.872274	0.816327	1.11111	0.955631	0.597015	1.05263	0	1.88235	1.21212	0	1.02564	0.808081	0.327869	0.893855	1.30719	0.519481	0.350877	0.909091	0.991736	0.6	0	0	0.366972	0.515021	1.8018	1.875	0.425532	0.555556	0.430108	0.855615	0	0.898876	0.8	1.06667	0.5	1.4433	0.601504	0.659341	1.90476	0.629921	0.952381
		-57.5	1.22271	0.982456	0.8	1.00358	0.91954	0.416667	1.24611	0.408163	0.555556	1.50171	1.19403	1.05263	1.05263	0.941176	1.41414	2.25352	1.02564	1.0101	0.983607	1.34078	0.784314	2.07792	1.05263	0.909091	1.32231	1.4	0.493827	1.96721	1.46789	1.03004	1.08108	1.25	0.851064	1.11111	1.29032	1.06952	0	1.79775	1.2	0	0.5	1.64948	0.75188	1.53846	0.31746	1.5748	2.85714
		-52.5	0.524017	0.280702	0.64	0.573477	0.91954	0.416667	0.872274	0.816327	0.555556	0.819113	0.597015	0.526316	0.263158	0.941176	0.808081	1.12676	0	1.21212	0.983607	0.670391	0.784314	1.55844	1.05263	2.72727	1.65289	1.2	0.987654	1.31148	1.46789	1.20172	1.08108	1.875	1.70213	1.11111	0.430108	0.855615	0	1.79775	1.6	1.06667	1.5	1.23711	1.05263	0.43956	0.952381	1.25984	0
		-47.5	1.39738	0.982456	1.12	1.00358	0.91954	1.25	1.37072	0.816327	1.66667	1.09215	2.08955	2.63158	0.526316	0.941176	0.20202	1.69014	1.02564	1.21212	0.655738	0.670391	0.522876	1.03896	0.701754	0.606061	0.991736	1.2	0	0	0.733945	0.686695	0.720721	0	1.2766	0	0.860215	0.855615	6.66667	0.449438	0.4	1.6	1.5	1.23711	1.50376	1.31868	0.952381	1.25984	0.952381
		-42.5	1.04803	1.40351	0.96	0.860215	1.83908	1.04167	0.996885	2.04082	0.555556	1.22867	1.79104	0.526316	0.789474	0.941176	0.40404	2.8169	0	0.606061	0.327869	0.893855	1.04575	0.519481	1.05263	1.21212	1.98347	0.8	0.493827	2.62295	1.83486	1.37339	0.36036	1.25	0.851064	1.66667	1.29032	1.06952	0	1.34831	0	0.533333	0.5	0.618557	0.902256	0.43956	1.26984	0.314961	2.85714
		-37.5	1.04803	1.26316	0.96	0.860215	0.91954	1.04167	1.24611	2.04082	0.555556	1.50171	1.34328	0.526316	0.526316	0	0	0	1.02564	1.0101	0.327869	0.223464	1.30719	1.55844	1.05263	0.606061	0.991736	1.6	0.987654	1.31148	1.46789	1.37339	1.44144	1.875	0.851064	0.555556	0.860215	1.92513	0	1.34831	0.8	0.533333	0.5	0.618557	0.75188	0.659341	0.952381	0.314961	0
		-32.5	1.04803	1.40351	1.6	0.860215	0.45977	1.66667	0.747664	0.408163	1.66667	0.682594	0.746269	1.57895	1.05263	1.41176	0.808081	0.56338	2.05128	0.808081	2.29508	0.223464	1.04575	0	0.350877	1.81818	0.330579	1.2	0.493827	1.31148	0.733945	1.37339	0.720721	0	1.70213	2.22222	1.29032	0.641711	0	1.34831	1.6	0.533333	1	0.618557	0.902256	0.43956	0.31746	0.944882	0
		-27.5	1.04803	0.982456	0.64	0.573477	0.45977	1.25	0.623053	1.22449	0.555556	0.546075	0.298507	0.526316	1.31579	2.35294	1.41414	0.56338	0	0.20202	0.327869	0.893855	0.784314	1.03896	0.701754	0	0.661157	0.4	0.493827	1.31148	0.366972	1.20172	0.720721	1.25	0.851064	0.555556	1.72043	1.49733	0	1.79775	0.4	1.06667	1.5	1.85567	0.451128	1.0989	1.90476	0.944882	1.90476
		-22.5	0.524017	1.12281	0.32	0.716846	0.91954	0.416667	1.37072	1.22449	0.555556	0.955631	1.04478	0.526316	1.57895	2.35294	1.61616	0.56338	0	1.0101	0.983607	0.893855	1.56863	1.03896	0.701754	0.30303	1.32231	1.2	0.493827	1.31148	1.46789	0.515021	1.08108	1.25	1.2766	1.11111	0.860215	1.49733	0	1.34831	1.6	0	0.5	0.618557	0.75188	2.63736	0	2.51969	0
		-17.5	1.39738	0.842105	1.6	1.29032	0.91954	1.25	0.747664	0.408163	1.66667	0.682594	0.149254	1.57895	1.84211	0	1.21212	1.69014	1.02564	0.808081	1.31148	1.34078	0.784314	1.55844	0.701754	1.21212	1.32231	0.4	0.493827	0.655738	0.366972	1.54506	1.08108	2.5	0	1.66667	0.860215	1.92513	0	0.449438	0.8	0	1.5	0	1.05263	0.879121	1.26984	0.314961	0.952381
		-12.5	1.57205	0.701754	0.8	0.716846	2.75862	1.66667	0.872274	1.63265	2.22222	0.955631	0.746269	2.10526	1.31579	0.470588	1.41414	1.12676	2.05128	1.41414	0.327869	1.11732	0	0.519481	0.350877	0	0.330579	0.8	0.987654	0.655738	0.733945	1.20172	1.44144	0.625	1.2766	0.555556	1.29032	0.641711	6.66667	0	0.8	0.533333	1.5	0.824742	1.20301	1.75824	1.5873	1.25984	3.80952
		-7.5	0.69869	1.26316	1.12	1.29032	1.37931	0.833333	0.747664	1.22449	0	0.819113	1.19403	0.526316	0.526316	1.41176	0.40404	1.69014	0	1.21212	0.655738	1.34078	1.30719	0	1.05263	0.909091	0.991736	0.8	0.493827	0	2.20183	0.858369	2.16216	0	1.2766	0	0.430108	1.28342	6.66667	0.449438	2	1.06667	1	1.64948	1.35338	0.879121	1.90476	0.629921	2.85714
		-2.5	2.09607	1.26316	1.44	1.72043	0.91954	1.04167	0.996885	1.22449	1.11111	0.546075	1.04478	1.57895	0.263158	0.941176	0.40404	0.56338	0	1.41414	1.31148	0.670391	1.56863	0.519481	1.40351	0.909091	0.991736	0.8	0.493827	0.655738	0.733945	0.686695	0.36036	1.25	0.425532	0.555556	0.860215	0.855615	0	1.34831	1.2	0.533333	0.5	1.03093	0.601504	1.53846	0.634921	1.5748	0.952381
	stim-on	2.5	0.69869	0.842105	0.64	0.860215	1.37931	1.04167	0.996885	0.816327	0.555556	0.819113	0.597015	1.05263	2.10526	0.941176	1.61616	2.25352	2.05128	1.21212	1.96721	1.11732	1.04575	1.03896	1.75439	1.81818	1.65289	1.4	0.987654	0	2.56881	1.54506	0.720721	1.875	0.425532	0.555556	0.430108	0.855615	0	0.898876	2	1.6	0.5	0.618557	0.902256	0.43956	1.5873	0.944882	0.952381
	stim-on	7.5	1.39738	1.26316	1.6	0.860215	0.91954	0.416667	0.996885	0.816327	0	1.77474	0.895522	0.526316	0.263158	0	0.40404	1.69014	1.02564	1.61616	0.983607	2.23464	0.784314	3.11688	1.40351	1.21212	1.32231	1.6	1.97531	2.62295	1.46789	0.858369	1.08108	0.625	0.425532	0.555556	1.72043	0.855615	6.66667	0.898876	0.8	0	1	0.618557	0.902256	1.31868	0.31746	0.944882	0
	stim-on	12.5	1.74672	0.842105	1.12	0.860215	0.91954	0.208333	1.37072	2.85714	0.555556	0.955631	1.79104	0.526316	1.05263	1.88235	1.0101	3.38028	3.07692	1.21212	0.655738	2.01117	0.522876	1.03896	1.75439	1.21212	0.991736	1.2	0.987654	1.31148	1.10092	2.06009	1.44144	3.75	2.12766	1.66667	1.72043	1.71123	0	2.24719	0.4	1.06667	1	0.618557	1.20301	0.659341	0.952381	0.944882	0.952381
	stim-on	17.5	0.873362	1.26316	0.96	1.29032	1.37931	1.25	1.49533	0.408163	0.555556	1.36519	1.04478	0.526316	0.526316	1.41176	1.21212	0.56338	1.02564	2.42424	0.655738	1.11732	0.261438	1.55844	2.80702	1.21212	2.64463	0.6	0.493827	0.655738	2.20183	0.515021	1.8018	1.25	1.2766	1.11111	1.29032	0.855615	0	0.449438	0.8	0.533333	1.5	1.03093	1.05263	1.31868	0.952381	1.25984	1.90476
	stim-on	22.5	0.524017	1.26316	0.32	0.286738	0	0.416667	0.498442	0.408163	0	0.546075	0.298507	0.526316	0.789474	0.470588	1.0101	0	2.05128	3.0303	1.96721	1.11732	1.30719	2.5974	1.40351	2.42424	1.65289	2.2	1.97531	3.27869	1.83486	1.54506	1.44144	3.75	1.2766	1.11111	0.430108	0.641711	6.66667	1.79775	2	1.06667	1	0.618557	0.902256	0.43956	0	1.25984	0
	stim-on	27.5	0.873362	1.12281	1.12	1.43369	0	1.45833	0.623053	0.408163	1.66667	0.819113	1.04478	1.57895	0.526316	0.941176	1.61616	3.38028	2.05128	2.82828	1.31148	2.4581	1.83007	1.03896	1.75439	1.81818	1.98347	2.2	2.96296	0.655738	1.83486	0.858369	0.36036	3.125	2.12766	0.555556	1.29032	0.641711	0	0.898876	0.8	1.06667	0.5	0.618557	1.05263	1.0989	0.634921	0.944882	0
	stim-on	32.5	1.04803	1.26316	0.96	1.29032	0.91954	1.25	1.37072	1.63265	2.22222	1.36519	0.746269	1.57895	1.05263	1.88235	0.606061	1.69014	1.02564	2.22222	1.31148	0.893855	0.784314	2.5974	1.40351	1.21212	1.65289	1.8	2.46914	0	1.46789	1.88841	1.44144	1.875	1.70213	1.11111	0.430108	0.641711	0	1.34831	1.6	0	1.5	1.23711	1.20301	1.0989	1.26984	0.314961	2.85714
	stim-on	37.5	0.873362	0.701754	0.96	0.716846	1.37931	1.04167	0.623053	0.816327	1.66667	0.819113	0.746269	1.57895	1.57895	1.41176	0.808081	0.56338	0	2.82828	1.96721	0.670391	1.04575	0.519481	1.05263	0.909091	1.65289	0.8	0.987654	0.655738	2.20183	0.686695	1.44144	1.25	1.2766	1.11111	0.430108	1.06952	0	0	0.4	2.13333	0.5	1.03093	1.20301	1.0989	1.26984	1.25984	0
	stim-on	42.5	0.524017	0.842105	0.8	0.430108	0.45977	0.625	0.623053	0.408163	1.11111	1.22867	0.895522	0.526316	0.526316	0.941176	1.0101	0	1.02564	1.61616	1.63934	1.11732	1.56863	0.519481	1.40351	0.909091	0.991736	0.8	1.48148	0.655738	0.733945	0.858369	1.08108	1.875	1.70213	0	0.860215	1.06952	0	2.69663	0.4	0.533333	1	1.23711	0.75188	0.879121	0.634921	0.944882	1.90476
	stim-on	47.5	0.524017	0.701754	0.8	0.860215	0.91954	0.416667	0.996885	0.408163	0	1.09215	0.597015	1.05263	0.526316	1.41176	0.606061	1.69014	0	1.41414	1.96721	1.78771	0.261438	2.07792	0.350877	0.30303	0.330579	2	0.987654	0.655738	0.366972	0.858369	0.720721	0	2.55319	0.555556	1.72043	0.855615	0	0.898876	1.6	2.13333	1	1.4433	1.20301	1.0989	0.31746	0.629921	1.90476
		52.5	0.873362	0.701754	0.8	1.57706	0.45977	1.25	1.24611	0.816327	1.66667	1.09215	1.04478	0.526316	0.526316	0.941176	1.41414	0	0	1.61616	1.31148	0.670391	0	0.519481	1.05263	1.21212	0.991736	0.8	1.48148	1.31148	0.366972	1.20172	1.8018	1.25	0.851064	0	1.29032	0.855615	0	0.898876	0.4	2.13333	0	1.85567	0.601504	0.43956	0.634921	0.314961	0
		57.5	1.39738	0.561404	0.96	1.29032	1.37931	1.45833	0.872274	0.816327	1.66667	1.09215	1.49254	1.57895	0.526316	1.88235	0.40404	1.12676	0	0.808081	2.29508	1.78771	1.56863	0.519481	1.40351	1.81818	0.661157	3.2	0.987654	1.31148	0.366972	0.343348	0.720721	0.625	0.425532	0.555556	1.29032	0.427807	6.66667	3.14607	0.8	0.533333	0.5	0.412371	0.902256	0.659341	0.31746	0.629921	0
		62.5	1.57205	1.40351	1.6	0.860215	0.45977	1.25	0.872274	1.22449	0	1.09215	0.895522	0.526316	1.05263	0.941176	1.0101	0.56338	0	1.81818	1.31148	1.78771	1.30719	0	1.05263	0.909091	1.32231	1.2	0	0	1.46789	0.858369	1.08108	0	0.851064	0	0	0.855615	0	0.449438	1.2	1.6	0.5	0.824742	1.35338	1.0989	0	1.5748	0
		67.5	1.9214	1.82456	1.6	0.430108	0	1.25	0.996885	1.22449	2.22222	0.955631	1.04478	2.63158	1.57895	1.88235	1.61616	2.25352	4.10256	1.61616	0.327869	1.56425	0.784314	1.03896	0.701754	1.21212	1.32231	1.2	0	0	1.46789	1.37339	1.08108	1.25	0	0.555556	0.430108	1.28342	13.3333	1.34831	1.2	2.66667	1	0.618557	0.75188	0.21978	0.634921	0.314961	0
		72.5	0.524017	1.26316	0.48	1.72043	0.45977	0.625	0.872274	0.408163	1.11111	1.09215	0.447761	0.526316	0.526316	1.88235	0.40404	1.12676	0	2.42424	2.62295	1.34078	1.30719	1.03896	1.05263	0.30303	1.32231	1	1.48148	0	1.83486	0.171674	1.8018	0.625	1.2766	1.11111	0.860215	0.213904	6.66667	1.34831	0.4	0.533333	0.5	0.206186	0.451128	1.31868	0.634921	0.944882	0
		77.5	0.69869	0.842105	0.48	1.00358	0.45977	0.625	0.373832	0.408163	0.555556	0.546075	0.895522	0.526316	1.31579	0	1.21212	0.56338	1.02564	2.82828	1.31148	1.56425	1.04575	0	1.05263	1.51515	0.661157	0.2	0.493827	0	1.10092	1.03004	1.08108	0	0.851064	0.555556	0.430108	1.06952	0	1.79775	1.6	0.533333	0.5	0.618557	0.75188	1.31868	0.952381	0.944882	0
		82.5	0.873362	0.421053	0.32	0.860215	1.83908	0.625	1.1215	2.44898	1.11111	1.09215	1.49254	1.05263	0.789474	1.88235	1.61616	1.69014	5.12821	2.22222	4.91803	2.4581	4.18301	1.55844	0.350877	0.30303	0.661157	1.4	0.493827	0.655738	0.366972	1.37339	1.44144	0.625	1.70213	1.11111	0.860215	1.06952	0	1.79775	1.2	1.06667	0	0.824742	0.902256	0.879121	0.634921	1.5748	0
		87.5	1.39738	0.982456	0.96	1.8638	0.91954	0.833333	1.1215	1.22449	1.11111	1.22867	1.04478	1.05263	1.31579	1.41176	2.22222	1.69014	0	1.81818	3.93443	1.78771	2.87582	1.55844	1.05263	0.909091	0.991736	1.2	1.48148	0	1.10092	0.171674	2.16216	1.25	1.2766	0	0.430108	1.06952	6.66667	4.04494	1.6	0	0.5	0.824742	0.902256	0.21978	0.31746	0	0
		92.5	1.04803	1.54386	0.8	1.57706	0.91954	0.416667	1.37072	1.22449	0.555556	1.36519	0.597015	1.05263	0.789474	1.88235	1.21212	1.69014	5.12821	3.43434	4.59016	2.90503	3.92157	1.55844	1.05263	0.909091	0.991736	1.8	0.987654	0	1.83486	1.20172	2.16216	0.625	1.2766	0	1.72043	0	0	0.449438	0.8	1.06667	1	0.206186	0.902256	0.879121	0.634921	0.944882	0
		97.5	1.39738	0.421053	1.44	1.14695	0	0.833333	1.24611	0.408163	2.22222	0.682594	0.597015	1.57895	1.05263	0.470588	1.21212	0.56338	4.10256	2.22222	3.93443	4.02235	2.87582	1.55844	2.45614	0.909091	2.64463	1.4	0.493827	0	2.93578	0.858369	1.8018	0.625	0.425532	1.11111	0.430108	0	0	0.898876	0.8	0	0	1.03093	0.75188	1.53846	1.26984	1.5748	2.85714
		102.5	0.69869	0.701754	1.28	1.00358	0.91954	1.04167	0.872274	2.04082	1.66667	0.955631	1.34328	1.05263	1.31579	1.41176	0.808081	2.25352	3.07692	2.62626	4.59016	3.35196	2.61438	1.03896	1.40351	0.606061	0.991736	1.6	1.97531	0.655738	0.733945	1.20172	2.16216	1.875	1.70213	2.22222	0.860215	1.06952	0	0.898876	0	1.06667	0.5	0.206186	0.75188	0.879121	0.31746	0.944882	1.90476
		107.5	1.04803	1.40351	0.8	0.716846	1.37931	0.833333	1.24611	0.816327	0	1.50171	1.49254	0	1.05263	0.941176	1.21212	1.12676	2.05128	1.0101	1.96721	2.4581	2.0915	1.03896	1.40351	1.81818	1.32231	1.8	1.48148	0.655738	1.46789	0.686695	0.720721	3.125	0.851064	0.555556	0.860215	0.427807	6.66667	1.79775	2.8	0.533333	0.5	0.824742	0.75188	1.75824	1.26984	2.20472	1.90476
		112.5	0.524017	1.26316	0.64	0.573477	2.29885	0.208333	0.373832	0.816327	0.555556	0.682594	0.597015	0.526316	1.31579	0.941176	1.21212	3.38028	7.17949	2.82828	5.57377	2.4581	3.39869	2.5974	1.40351	0.909091	1.32231	1.6	1.48148	1.96721	0.366972	1.54506	1.08108	3.125	1.2766	1.11111	0.430108	1.06952	0	1.79775	1.6	0	0.5	0.412371	0.601504	0.43956	0.634921	0.629921	0
		117.5	0.524017	0.280702	0.64	1.29032	0.45977	0.833333	0.747664	1.22449	0.555556	1.09215	1.04478	1.05263	1.31579	0.941176	1.81818	1.69014	2.05128	1.61616	3.27869	1.56425	2.35294	0.519481	1.40351	0.606061	0.991736	0.8	2.96296	0	1.10092	0.343348	0.720721	0.625	0.851064	1.11111	0.430108	1.28342	0	0.898876	2.4	0.533333	0	1.23711	0.75188	1.31868	0.634921	0.944882	0
		122.5	1.57205	1.12281	0.96	1.14695	0.91954	1.04167	1.24611	2.04082	0.555556	1.36519	0.447761	1.57895	1.05263	1.88235	1.21212	1.12676	6.15385	1.61616	4.2623	1.56425	2.35294	1.03896	1.40351	1.51515	0.661157	0.4	0.493827	1.31148	0.733945	1.88841	0.720721	0.625	0.851064	0	1.29032	0.427807	0	2.24719	2.4	2.13333	2	0.824742	0.300752	0.659341	1.26984	1.25984	0
		127.5	0.349345	1.12281	0.96	0.716846	0	1.66667	1.74455	0.408163	0.555556	1.77474	0.746269	1.57895	1.84211	1.88235	2.0202	0.56338	7.17949	2.0202	1.63934	1.78771	1.04575	0.519481	1.40351	0.606061	1.32231	2	0.987654	0	1.10092	1.03004	0.720721	3.75	1.70213	0	1.29032	1.49733	6.66667	0.898876	2.4	0.533333	0.5	0.824742	0.451128	0.879121	0.952381	1.5748	0
		132.5	0.524017	1.40351	0.64	1.00358	0.45977	0.416667	1.37072	0.408163	0	1.22867	0.746269	1.05263	1.57895	0.941176	1.0101	2.25352	5.12821	2.42424	3.93443	3.12849	3.13725	1.55844	0.701754	0.909091	0.661157	0.8	1.48148	2.62295	1.10092	1.88841	1.8018	3.125	1.2766	0.555556	1.72043	1.06952	6.66667	0.449438	0.8	1.6	0	0.206186	0.902256	0.43956	0.634921	0.629921	0
		137.5	0.873362	1.54386	0.64	1.00358	0.45977	1.25	0.373832	0.816327	1.11111	0.546075	1.04478	0.526316	1.31579	1.41176	1.0101	1.12676	4.10256	2.0202	2.62295	4.02235	3.13725	1.55844	0.701754	1.81818	0.330579	1.4	1.97531	3.27869	0.366972	1.03004	1.08108	2.5	2.12766	2.77778	0.860215	0.855615	0	0.898876	1.6	1.06667	0	0.824742	0.902256	0.879121	0.634921	1.25984	1.90476
		142.5	0.524017	0.842105	0.8	1.43369	1.37931	1.04167	1.49533	0.816327	0	1.22867	0.895522	0.526316	1.57895	0.470588	2.0202	2.8169	2.05128	2.62626	2.29508	1.78771	3.39869	1.55844	1.05263	0.606061	2.31405	1.2	0	1.96721	1.10092	1.88841	0.36036	0.625	0.425532	1.11111	0.860215	0.641711	0	1.79775	0.8	0.533333	0.5	0	0.601504	0.659341	0.952381	0.314961	0.952381
		147.5	1.22271	0.701754	0.96	1.00358	1.37931	0.416667	1.1215	0.816327	0	0.955631	1.04478	0	0.789474	1.41176	0.808081	1.69014	7.17949	1.61616	4.2623	2.90503	2.61438	4.15584	1.05263	2.12121	1.32231	1.8	1.97531	1.31148	1.10092	2.06009	1.44144	1.875	1.2766	2.77778	1.29032	0.641711	0	0.898876	0.4	0.533333	0.5	1.4433	0.75188	0.659341	0.634921	1.5748	1.90476
		152.5	1.39738	0.561404	1.28	0.860215	1.37931	1.25	1.24611	1.22449	0.555556	0.955631	1.34328	1.05263	0.526316	0.470588	1.0101	0.56338	8.20513	2.62626	3.93443	1.78771	4.18301	1.55844	0	0.30303	0	2	0	3.27869	0.366972	0.858369	0.36036	1.875	2.55319	1.11111	1.29032	0.427807	0	1.79775	1.2	0.533333	2	1.03093	0.75188	0.659341	0.952381	0.629921	1.90476
		157.5	1.04803	0.842105	0.8	0.716846	0.91954	1.25	1.24611	1.22449	2.22222	1.22867	0.746269	2.10526	1.05263	1.41176	1.21212	0	4.10256	1.0101	2.29508	2.90503	3.39869	1.03896	1.05263	0.909091	0.661157	3	0.987654	1.31148	0.733945	1.37339	1.08108	0	0.425532	1.11111	0.430108	1.06952	0	1.34831	1.2	1.06667	0.5	1.03093	1.20301	0.659341	1.5873	1.25984	0
		162.5	1.22271	0.280702	1.28	0.716846	0.91954	0.833333	0.996885	0.408163	1.66667	0.819113	0.746269	2.10526	0.789474	0.470588	1.41414	0.56338	3.07692	3.43434	2.95082	3.12849	2.35294	2.07792	0.701754	0.606061	1.98347	1.6	2.46914	0	1.46789	1.03004	0.36036	1.875	2.12766	1.11111	0.430108	0.641711	6.66667	1.34831	1.2	0.533333	1	0.206186	1.20301	0.879121	0.634921	0.629921	0
		167.5	0.69869	1.26316	0.96	1.43369	1.83908	1.25	1.1215	0.816327	1.11111	1.22867	1.04478	0.526316	0	2.35294	1.0101	0.56338	3.07692	2.82828	3.60656	2.68156	3.66013	2.5974	1.40351	0.606061	1.32231	1	2.46914	0	1.10092	1.37339	2.16216	2.5	1.2766	0.555556	0.430108	0.855615	6.66667	0.449438	2.8	2.13333	0	0	0.75188	0.43956	1.26984	1.5748	0.952381
		172.5	1.39738	0.842105	1.44	0.573477	0	1.45833	0.747664	0.408163	1.66667	0.546075	0.447761	2.63158	1.05263	0.941176	0.808081	0.56338	4.10256	2.22222	3.60656	2.68156	1.83007	1.03896	1.05263	2.72727	1.65289	1.2	0.493827	1.31148	1.46789	0.858369	1.08108	2.5	1.70213	0.555556	0	1.49733	13.3333	0.449438	0.8	1.06667	1.5	1.4433	0.300752	0.879121	1.5873	0.629921	1.90476
		177.5	0.69869	1.26316	0.8	1.00358	0	1.25	0.872274	0.408163	0	1.22867	0.298507	0.526316	1.84211	0.470588	1.41414	0.56338	6.15385	2.22222	3.60656	2.68156	2.35294	0.519481	1.05263	1.81818	2.64463	0.4	1.48148	1.31148	1.83486	1.03004	2.16216	0.625	2.55319	2.22222	0.860215	1.49733	0	2.24719	1.2	0	1.5	0.824742	1.20301	0.43956	0.952381	0.944882	0.952381
		182.5	0.873362	0.280702	1.28	0.573477	0.91954	0.416667	0.872274	0	0.555556	0.955631	0.298507	0	0.526316	0.941176	0.808081	1.12676	6.15385	2.62626	2.62295	1.34078	2.87582	1.03896	0.701754	1.51515	0.661157	1.6	3.45679	1.31148	0.733945	1.54506	1.44144	1.25	0.851064	1.11111	0.860215	1.06952	13.3333	1.34831	2.4	1.06667	1.5	0.206186	1.20301	0.879121	1.26984	0.944882	0.952381
		187.5	1.22271	1.68421	0.96	1.14695	0.45977	1.66667	1.74455	0.408163	1.66667	1.63823	0.746269	1.57895	0.789474	1.41176	1.21212	1.12676	4.10256	0.808081	2.29508	2.68156	2.0915	2.5974	2.45614	0.909091	1.98347	2	0.987654	1.31148	1.83486	1.20172	1.08108	3.125	0.425532	1.66667	1.72043	0.641711	6.66667	0.449438	1.6	0	2	1.23711	1.20301	1.53846	0.634921	1.25984	0
		192.5	0.349345	0.842105	0.32	1.29032	1.37931	0	0.747664	1.22449	0	1.22867	1.19403	1.57895	1.31579	1.88235	1.41414	1.12676	4.10256	2.62626	3.27869	2.01117	3.13725	2.5974	2.45614	1.51515	2.31405	1.2	2.46914	0.655738	1.46789	1.20172	0.720721	2.5	0.425532	1.66667	0.430108	1.06952	0	1.79775	1.6	1.06667	0.5	0.206186	0.451128	1.31868	0.952381	1.25984	0
		197.5	0.69869	0.701754	0.48	1.29032	0.45977	0.625	1.1215	0.816327	0.555556	0.819113	1.34328	0.526316	1.57895	0.470588	1.61616	1.12676	5.12821	2.0202	3.27869	1.11732	3.66013	1.55844	2.10526	1.51515	2.31405	2	0	1.96721	1.10092	1.88841	1.44144	2.5	0.851064	1.66667	0.430108	0.427807	0	0.898876	0.4	0	0	0.412371	0.75188	1.0989	1.26984	0.944882	0
	0.75mW	-197.5	2.02532	1.04348	1.92771	1.6129	1.29032	0.555556	0.816327	1.73913	5	2.08955	0	4.70588	0.526316	1.64948	0.421053	1.11111	1.875	1.09422	0.858369	0.451128	1.48837	0	0	0.8	0.754717	0.412371	0.754717	2.35294	0.97561	0.84507	0	1.17647	0	0	4.13793	0.930233	0	0.434783	0	1.39535	1.15385	1.08108	1.14943	1.50943	0.444444	1.34454	1.29032
		-192.5	0.506329	1.3913	0.963855	1.93548	0	1.66667	1.08844	0.869565	5	0.895522	1.92308	4.70588	1.05263	1.23711	0.842105	1.11111	0	1.45897	0.686695	1.05263	0.930233	0	0.952381	0	0	1.23711	0	0	1.95122	0.56338	1.66667	0	0	0	0	0	0	1.30435	1	1.39535	1.15385	1.08108	1.03448	0.251572	0.444444	0.336134	0.645161
		-187.5	1.01266	0.695652	0.481928	1.6129	1.29032	1.66667	0	0	0	0.298507	1.53846	0	0.789474	1.23711	1.05263	1.66667	1.25	0.729483	1.20172	0.75188	1.11628	0	0.952381	0	0.754717	0.824742	0.754717	2.35294	0.97561	0.28169	0.833333	0	0.869565	2.66667	2.75862	2.7907	0	0.869565	1	2.32558	0.384615	0.926641	0.689655	1.00629	3.11111	0.672269	1.93548
		-182.5	1.01266	0.695652	1.92771	0.967742	1.29032	2.77778	1.36054	2.6087	0	0.895522	1.53846	2.35294	1.57895	0.412371	1.26316	1.11111	1.875	0.486322	1.03004	1.05263	0.930233	0	0	1.6	0.754717	0	1.50943	0	0	1.97183	0	0	0	2.66667	0	1.86047	0	1.30435	1.5	1.86047	0.384615	0.617761	0.45977	0.251572	1.77778	0.336134	1.29032
		-177.5	2.02532	1.04348	1.44578	1.6129	0	2.22222	1.08844	0	5	1.19403	0.384615	2.35294	0.789474	0.412371	0.842105	0.555556	0.625	1.33739	0.686695	0.902256	0.930233	1.37931	0	2.4	0.754717	0.824742	0.754717	4.70588	0.97561	1.40845	0	2.35294	0	2.66667	0.689655	0.465116	0	1.73913	1	0.930233	1.53846	1.08108	1.37931	1.25786	0	1.34454	0.645161
		-172.5	1.01266	0.695652	0.481928	0.645161	1.29032	0.555556	1.90476	2.6087	2.5	1.19403	1.53846	0	1.31579	0.824742	1.05263	0.555556	0.625	1.21581	0.858369	0.902256	0.930233	0	0.952381	0.8	0.754717	0.412371	1.50943	0	2.92683	1.40845	1.66667	0	0.869565	0	1.37931	0.930233	0	0	1	0.930233	0.769231	0.772201	1.26437	0.251572	0	1.68067	0.645161
		-167.5	0.506329	0.347826	1.92771	0.967742	0	1.11111	0.272109	0	0	0.298507	0.769231	0	1.05263	1.23711	1.47368	1.66667	0	0.972644	1.71674	0.902256	1.86047	1.37931	0	2.4	0	1.64948	0.754717	0	0	0	0.833333	1.17647	1.73913	0	0	0.465116	0	0.869565	0.5	0.930233	1.15385	1.5444	0.804598	1.00629	0.444444	1.0084	0
		-162.5	1.01266	1.3913	0	0.645161	0	0.555556	0.816327	0.869565	0	0.895522	0	0	0.263158	0.412371	0	1.11111	0.625	0.851064	0.686695	0.902256	1.30233	0	0.952381	0	1.50943	2.06186	0.754717	2.35294	0	0.84507	2.5	0	3.47826	2.66667	1.37931	0.930233	0	0.869565	1.5	0.930233	0	0.617761	1.26437	1.00629	0	1.0084	0.645161
		-157.5	0	0.347826	0.481928	0.645161	1.29032	1.11111	0.544218	1.73913	0	0.895522	0.769231	0	1.31579	1.23711	1.89474	0.555556	0.625	1.21581	1.03004	0.300752	0.744186	1.37931	1.90476	0	1.50943	0.824742	1.50943	0	0.97561	1.12676	0.833333	2.35294	3.47826	0	0.689655	0.465116	0	1.73913	2	0.930233	1.53846	0.772201	1.03448	0.754717	1.33333	1.34454	1.29032
		-152.5	1.51899	1.04348	1.44578	0.967742	1.29032	1.66667	1.08844	0.869565	2.5	0.895522	1.15385	2.35294	1.84211	1.23711	1.89474	0	1.25	0.729483	1.71674	0.75188	1.11628	1.37931	1.90476	0.8	0	1.23711	0	2.35294	2.92683	1.69014	0.833333	2.35294	2.6087	0	2.75862	0.930233	0	0.869565	4.5	0.930233	0.384615	1.38996	1.37931	1.00629	0.888889	1.34454	0
		-147.5	1.01266	1.73913	0.481928	0.967742	3.87097	0	1.36054	2.6087	2.5	1.49254	3.07692	2.35294	1.05263	0.824742	1.05263	0.555556	1.25	0.851064	0.686695	1.50376	0.372093	1.37931	0	0	0	1.23711	2.26415	2.35294	0	0.56338	0	0	0.869565	0	0	1.86047	0	1.30435	1	1.39535	2.30769	1.38996	1.03448	2.26415	0	3.36134	0.645161
		-142.5	0.506329	0.347826	1.44578	1.29032	3.87097	1.66667	1.08844	1.73913	0	0.895522	1.53846	0	1.57895	0.412371	0.631579	1.11111	0.625	0.972644	0.686695	1.35338	0.55814	1.37931	1.90476	0	3.77358	1.23711	1.50943	0	2.92683	0.84507	0.833333	1.17647	0	0	0	0.930233	6.66667	0.434783	0.5	0	1.15385	0.772201	1.03448	1.25786	0.888889	1.0084	0
		-137.5	1.51899	0.695652	0.481928	0	0	1.66667	1.36054	0	0	1.19403	0.384615	2.35294	0.526316	1.64948	0.842105	0.555556	1.25	1.58055	1.37339	0.902256	1.11628	1.37931	0.952381	0	0.754717	1.23711	1.50943	0	0	0.56338	1.66667	1.17647	0.869565	0	1.37931	1.86047	6.66667	2.17391	0.5	0	0.384615	0.926641	0.574713	1.50943	1.33333	1.34454	0.645161
		-132.5	0	1.04348	0.963855	0.645161	1.29032	0	0.816327	1.73913	0	0.597015	2.30769	0	1.05263	1.64948	1.68421	0.555556	1.25	0.729483	1.88841	1.05263	1.48837	0	0.952381	2.4	1.50943	1.23711	0.754717	0	0	1.12676	2.5	0	1.73913	0	2.06897	0.930233	0	0.434783	1	0	1.53846	1.69884	0.574713	2.01258	0.888889	0.672269	0.645161
		-127.5	1.01266	0.347826	0.963855	0	1.29032	1.11111	0.816327	0.869565	0	0.597015	0.384615	0	0	0.824742	0.421053	0.555556	2.5	0.972644	0.858369	1.50376	1.30233	1.37931	4.7619	0.8	2.26415	0.824742	0.754717	0	2.92683	0.84507	2.5	2.35294	0.869565	0	0	0	0	0	0.5	0.465116	0.384615	1.23552	0.689655	1.00629	0.888889	1.34454	0.645161
		-122.5	0	0.695652	0	0.967742	0	0	0.816327	0	0	0.895522	0.769231	0	0.526316	0.824742	1.68421	2.22222	1.25	0.851064	1.03004	0.75188	0.372093	0	0	0	0.754717	0.824742	0.754717	0	0	0.56338	1.66667	0	0.869565	0	2.75862	0.930233	0	0.434783	1	1.86047	0.769231	0.30888	0.91954	0.251572	1.77778	0.336134	1.93548
		-117.5	1.01266	0.695652	0.963855	1.6129	1.29032	1.11111	1.36054	0.869565	0	1.79104	1.92308	0	2.10526	0.824742	1.05263	1.11111	1.25	0.972644	0.686695	0.902256	1.30233	0	0	2.4	0.754717	0.412371	0	0	0	0.56338	0	1.17647	0	0	0	2.32558	0	1.30435	1	1.86047	1.53846	0.617761	1.26437	1.00629	1.77778	1.0084	0.645161
		-112.5	0.506329	1.04348	0.481928	1.29032	0	0.555556	0.272109	0	0	0.298507	0	0	0.526316	1.23711	1.05263	0.555556	1.25	0.729483	0.858369	0.902256	1.67442	1.37931	0	0.8	1.50943	1.23711	3.01887	0	0	0.56338	0	0	3.47826	0	1.37931	0.930233	6.66667	0.434783	1.5	1.86047	0.384615	1.23552	1.26437	1.25786	0.888889	0.672269	1.29032
		-107.5	0.506329	1.04348	0	1.93548	0	1.66667	2.44898	1.73913	0	2.08955	0.384615	0	1.31579	1.64948	1.05263	1.66667	2.5	0.972644	1.20172	1.20301	1.30233	1.37931	0.952381	0	0	1.23711	0	4.70588	0	0.84507	0	1.17647	1.73913	0	1.37931	1.39535	6.66667	2.6087	1.5	1.86047	2.69231	0.617761	1.03448	1.50943	1.33333	0.336134	1.29032
		-102.5	0.506329	0.347826	0.481928	0.645161	0	0.555556	1.08844	0	0	1.19403	0.769231	2.35294	0.789474	0.824742	1.05263	1.11111	0	0.607903	1.37339	1.35338	0.744186	2.75862	0	1.6	0	1.64948	0.754717	4.70588	0	1.12676	0	1.17647	0	2.66667	0	1.86047	0	0.869565	1	1.86047	1.15385	1.85328	0.45977	1.00629	0	1.0084	0
		-97.5	2.02532	2.43478	0.963855	0.967742	1.29032	0	1.36054	2.6087	0	0.895522	1.53846	0	0	2.06186	1.05263	1.66667	3.125	1.21581	1.20172	1.05263	0.744186	1.37931	0	1.6	0	0.412371	0.754717	0	0.97561	1.69014	0	2.35294	0.869565	2.66667	1.37931	1.86047	0	0.869565	0.5	1.86047	0.769231	1.23552	0.91954	1.00629	0	1.0084	0
		-92.5	1.01266	1.3913	1.44578	0.967742	1.29032	0.555556	0.272109	1.73913	0	0.597015	1.53846	2.35294	1.31579	1.23711	0.842105	0.555556	1.25	1.58055	0.858369	0.902256	0.744186	5.51724	2.85714	2.4	0.754717	2.8866	1.50943	0	2.92683	1.40845	1.66667	0	0	2.66667	0.689655	0.465116	0	0.434783	1.5	0.465116	1.15385	0.617761	1.37931	2.26415	0.444444	2.01681	1.29032
		-87.5	1.51899	1.73913	0.963855	1.93548	1.29032	0	1.63265	1.73913	0	1.19403	1.53846	0	1.57895	0	1.26316	0.555556	0.625	0.607903	1.03004	1.80451	0.744186	0	0	0.8	0.754717	1.23711	1.50943	0	0.97561	1.40845	0.833333	1.17647	0.869565	0	1.37931	1.86047	0	0.434783	1.5	0	1.15385	1.5444	1.26437	1.00629	0.444444	0.672269	1.29032
		-82.5	2.02532	1.04348	2.40964	1.93548	0	1.11111	1.63265	0	2.5	2.08955	0.384615	2.35294	0.789474	1.64948	0.842105	1.11111	0.625	1.45897	0.858369	0.451128	1.86047	0	0	1.6	0	0.824742	0.754717	2.35294	0	1.12676	0	1.17647	1.73913	0	1.37931	0	0	1.73913	0.5	1.39535	0.769231	1.5444	1.03448	1.76101	0.888889	0.672269	0.645161
		-77.5	1.01266	1.73913	0.963855	0.645161	0	0	0.816327	0	0	0.597015	1.15385	0	1.31579	0	0.842105	1.66667	2.5	1.09422	0.858369	1.35338	0.930233	1.37931	0.952381	1.6	0.754717	0.412371	0	0	0	0.56338	0	0	0	0	2.06897	0.930233	0	2.17391	0	1.39535	1.15385	1.23552	1.14943	0.754717	0.444444	1.0084	0.645161
		-72.5	1.01266	1.73913	1.44578	0.322581	0	0.555556	0	0.869565	2.5	0.298507	0.384615	2.35294	1.57895	1.23711	1.47368	1.66667	0.625	0.851064	1.54506	0.601504	0.744186	1.37931	2.85714	0.8	3.01887	0.412371	1.50943	0	2.92683	0.84507	0.833333	1.17647	2.6087	2.66667	2.06897	0	6.66667	1.73913	0.5	1.39535	0.384615	0.772201	1.49425	0.754717	0.888889	1.68067	1.29032
		-67.5	1.51899	1.3913	1.92771	1.29032	2.58065	1.66667	1.36054	1.73913	2.5	1.79104	1.92308	2.35294	0.789474	0.824742	0.421053	0.555556	1.25	0.972644	0.858369	1.65414	1.11628	0	1.90476	1.6	0.754717	0.824742	0	0	0.97561	0.84507	3.33333	2.35294	0	2.66667	0	0.465116	0	1.30435	0	0.930233	1.53846	1.5444	0.689655	1.25786	1.33333	1.0084	1.29032
		-62.5	2.02532	1.04348	2.40964	0.645161	1.29032	2.22222	0.544218	0	0	1.19403	0.384615	0	0.789474	0.412371	0.421053	0.555556	1.875	0.851064	0.858369	1.35338	1.11628	1.37931	0	0.8	0.754717	1.23711	1.50943	0	0	1.12676	0	0	0	0	0	0.930233	0	2.17391	0.5	0.465116	0.769231	0.926641	1.26437	0.754717	0.888889	1.34454	3.22581
		-57.5	1.01266	0	0.481928	0.967742	2.58065	0.555556	0.544218	0.869565	5	0.298507	1.53846	2.35294	1.05263	1.23711	1.05263	0	0.625	1.21581	0.343348	0.75188	0.55814	0	0.952381	0.8	0.754717	1.23711	0.754717	0	0.97561	1.40845	0	1.17647	0.869565	0	0.689655	1.39535	0	1.73913	2	0.930233	1.92308	0.30888	0.344828	1.25786	0.888889	1.68067	3.22581
		-52.5	1.01266	1.04348	1.92771	0.967742	0	2.22222	1.36054	1.73913	0	1.49254	0.384615	0	1.84211	0.824742	1.89474	3.88889	0	1.82371	1.54506	0.75188	1.30233	1.37931	0.952381	0	1.50943	1.23711	0.754717	4.70588	0.97561	0.84507	0.833333	2.35294	1.73913	0	1.37931	0.930233	0	1.30435	1	0.465116	0.384615	0.926641	0.45977	0.251572	0.888889	0	0.645161
		-47.5	1.01266	1.04348	1.44578	0.322581	1.29032	1.11111	1.36054	1.73913	0	1.49254	1.15385	0	1.05263	0.824742	0.842105	0.555556	0	1.45897	0.686695	0.75188	0.55814	0	0.952381	1.6	1.50943	0	1.50943	0	0.97561	0.56338	1.66667	0	0.869565	0	2.06897	0.465116	0	0.434783	1	0	0.769231	0.617761	1.14943	0.754717	0.888889	0	0.645161
		-42.5	0.506329	1.3913	0	0	1.29032	0.555556	0.816327	0	0	0.597015	0	0	1.57895	0.412371	1.26316	0.555556	0	1.09422	1.03004	1.20301	0.930233	1.37931	0	2.4	0.754717	1.23711	3.01887	2.35294	0	0.84507	0	1.17647	0	0	0	0	0	0.434783	0	0.465116	0.384615	0.46332	0.689655	0.503145	0	1.34454	1.29032
		-37.5	1.01266	1.04348	1.44578	1.29032	0	1.11111	0.816327	0	0	0.597015	0	2.35294	0.789474	1.23711	1.68421	1.66667	1.25	0.729483	1.20172	0.601504	1.11628	0	2.85714	1.6	0.754717	0.412371	0.754717	0	0.97561	1.97183	1.66667	0	1.73913	0	0	0.930233	0	0	1	0	1.15385	0.926641	1.03448	0.754717	1.77778	0.336134	1.29032
		-32.5	0.506329	0	0.963855	0.967742	0	1.11111	1.63265	0.869565	0	1.19403	0.384615	0	0.789474	0.412371	0.842105	0.555556	1.25	0.851064	0.515021	1.05263	1.11628	1.37931	0.952381	0	0.754717	0.412371	0	0	1.95122	1.12676	3.33333	0	0	0	1.37931	0.930233	0	0.434783	1	0.465116	1.53846	0.926641	0.91954	1.00629	2.66667	1.34454	0.645161
		-27.5	1.51899	1.3913	1.44578	1.93548	2.58065	1.66667	0.816327	1.73913	2.5	0.298507	2.69231	0	1.05263	0.824742	1.26316	0	0	1.09422	1.03004	1.20301	1.11628	1.37931	1.90476	1.6	2.26415	1.23711	0	0	2.92683	0.84507	0	3.52941	0	5.33333	0	1.39535	0	1.73913	2	0.930233	0	1.08108	0.91954	0.754717	1.77778	1.0084	0
		-22.5	0.506329	0	0.481928	0	1.29032	0.555556	1.36054	0.869565	0	1.49254	0.769231	0	0.526316	0.412371	0.421053	0.555556	1.25	0.851064	0.515021	0.75188	1.48837	0	1.90476	0.8	0.754717	1.23711	2.26415	0	0.97561	2.53521	1.66667	0	0.869565	0	0	0	0	0.869565	1	1.39535	0.384615	0.926641	1.03448	0.754717	0.888889	0.672269	2.58065
		-17.5	0.506329	2.43478	0.481928	0.322581	1.29032	0	0.544218	0.869565	0	0.298507	0.769231	0	0.526316	1.64948	0.842105	0.555556	0	0.364742	0.686695	1.35338	0.186047	2.75862	1.90476	0	3.77358	1.23711	0.754717	0	1.95122	0.84507	2.5	2.35294	2.6087	2.66667	0	0.930233	0	1.30435	1	0.930233	0.769231	1.5444	1.14943	0.503145	2.22222	0.672269	1.29032
		-12.5	1.51899	2.08696	0.963855	1.6129	0	1.11111	1.63265	0	0	1.19403	0.384615	0	1.05263	1.64948	0.631579	1.66667	0.625	0.851064	1.03004	0.75188	0.744186	1.37931	0.952381	1.6	0.754717	0.824742	1.50943	2.35294	0	0.84507	0.833333	2.35294	0	5.33333	0.689655	1.86047	0	0	1	1.86047	1.15385	0.772201	0.804598	0.754717	2.22222	0.672269	1.29032
		-7.5	0.506329	0.347826	0.481928	1.29032	1.29032	0.555556	0.272109	0.869565	2.5	0.597015	0.384615	2.35294	1.05263	2.06186	0.421053	1.11111	0.625	0.851064	1.03004	1.05263	0.744186	1.37931	0.952381	0.8	0.754717	0.824742	1.50943	2.35294	0.97561	1.40845	0.833333	0	0	2.66667	0.689655	1.39535	6.66667	0	0	0.465116	0.769231	1.08108	1.26437	1.00629	1.77778	1.0084	1.29032
		-2.5	1.01266	0	0	0.645161	1.29032	1.11111	0.816327	0.869565	0	1.19403	1.53846	0	0.526316	0.412371	0.421053	1.11111	0.625	0.851064	1.20172	1.20301	0.55814	1.37931	0	0.8	0.754717	1.23711	0	0	0.97561	0	1.66667	1.17647	1.73913	0	1.37931	0.465116	0	0.869565	0.5	0.465116	2.30769	0.46332	1.72414	0.754717	0.444444	0.336134	0
	stim-on	2.5	1.01266	0.695652	0.481928	1.29032	2.58065	0.555556	1.08844	0.869565	0	0.895522	1.15385	0	0.789474	1.23711	0.631579	0.555556	1.25	0.486322	0.858369	1.20301	0.55814	1.37931	1.90476	2.4	1.50943	0.824742	0	0	2.92683	0.84507	0.833333	0	0.869565	2.66667	0.689655	0	0	1.30435	1	2.32558	0.384615	0.30888	1.37931	0.251572	3.11111	0	1.29032
	stim-on	7.5	0.506329	0.347826	0.481928	0	1.29032	0	0.816327	0	0	0.298507	1.15385	0	0.789474	1.64948	1.05263	1.11111	4.375	1.33739	0.686695	1.50376	0.930233	1.37931	0.952381	1.6	1.50943	0.412371	0.754717	2.35294	0.97561	0.84507	0	2.35294	1.73913	2.66667	0.689655	0	6.66667	0.869565	0.5	1.39535	1.53846	1.38996	1.49425	0.503145	0.444444	0.336134	1.93548
	stim-on	12.5	0	0.695652	0	0.322581	0	0	1.08844	0	0	0.895522	1.15385	0	1.05263	1.23711	0.842105	0	1.875	1.70213	1.71674	1.20301	1.86047	0	0.952381	0.8	2.26415	1.64948	0.754717	4.70588	0.97561	0.84507	0.833333	1.17647	2.6087	5.33333	0.689655	0.465116	0	0	1	2.7907	1.15385	1.5444	0.45977	1.25786	0	1.34454	0.645161
	stim-on	17.5	1.51899	0	1.92771	0.322581	2.58065	0.555556	0.816327	2.6087	0	0.597015	1.53846	2.35294	1.31579	0.412371	1.05263	2.77778	0.625	1.09422	0.858369	1.65414	1.30233	0	0.952381	3.2	2.26415	2.06186	2.26415	0	2.92683	1.12676	2.5	0	1.73913	0	1.37931	0.465116	0	0.869565	0	0	1.53846	0.772201	1.03448	0.503145	1.33333	1.0084	1.29032
	stim-on	22.5	0	1.3913	0.481928	0.645161	2.58065	0.555556	1.08844	2.6087	0	0.597015	1.15385	0	0.263158	0.412371	0.842105	0.555556	0	2.31003	1.54506	0.451128	1.30233	1.37931	1.90476	4.8	3.01887	2.8866	2.26415	0	2.92683	2.25352	0	0	3.47826	0	0.689655	0.465116	0	0.434783	1.5	1.86047	2.30769	0.926641	0.689655	0.503145	1.77778	1.34454	0.645161
	stim-on	27.5	1.01266	1.3913	0.481928	1.29032	1.29032	0	1.36054	1.73913	0	1.19403	0.384615	0	0.263158	0.412371	0.421053	0	0.625	1.58055	1.37339	1.65414	1.86047	0	2.85714	5.6	4.5283	0.824742	0	2.35294	2.92683	1.97183	1.66667	0	1.73913	5.33333	2.75862	0.465116	0	0.434783	1.5	1.39535	3.07692	1.38996	0.689655	1.00629	1.77778	0.336134	0.645161
	stim-on	32.5	2.53165	0.695652	1.44578	0.645161	2.58065	1.66667	1.08844	0.869565	0	1.19403	0.769231	0	1.31579	2.06186	1.05263	2.22222	0.625	1.70213	1.54506	0.75188	0.186047	0	3.80952	4.8	2.26415	2.06186	3.01887	2.35294	4.87805	2.8169	1.66667	1.17647	3.47826	0	0.689655	0	0	0.869565	1.5	2.7907	0.769231	0.30888	0.91954	1.50943	0.444444	1.68067	1.29032
	stim-on	37.5	1.01266	0.695652	1.44578	0.967742	2.58065	0.555556	0.816327	1.73913	2.5	1.19403	1.15385	2.35294	1.05263	0	0.631579	2.77778	1.25	1.94529	1.71674	0.902256	0.930233	1.37931	1.90476	3.2	1.50943	2.06186	3.01887	2.35294	1.95122	1.40845	0	1.17647	3.47826	2.66667	0.689655	1.86047	0	0	0.5	1.39535	1.53846	0.772201	1.03448	0.503145	1.33333	0.672269	1.29032
	stim-on	42.5	1.01266	1.3913	0	0.967742	0	0.555556	0.544218	0.869565	0	0.298507	1.15385	0	0.526316	0.412371	1.05263	2.22222	1.25	1.21581	1.37339	0.902256	1.30233	1.37931	6.66667	3.2	3.77358	1.64948	1.50943	2.35294	3.90244	1.12676	4.16667	0	3.47826	2.66667	2.06897	0.930233	6.66667	0.434783	1	2.32558	2.30769	1.08108	1.03448	0.503145	2.22222	0.672269	0.645161
	stim-on	47.5	0	1.3913	0	0.967742	0	1.11111	0.816327	0.869565	0	0.597015	2.69231	0	1.57895	2.06186	1.47368	2.22222	0.625	0.972644	0.686695	1.20301	1.30233	1.37931	0.952381	0.8	3.01887	2.47423	1.50943	2.35294	0.97561	1.12676	4.16667	0	2.6087	2.66667	0	0	0	0.434783	0	1.39535	0.384615	1.08108	1.03448	0.754717	1.33333	0.672269	1.93548
		52.5	1.51899	0.695652	0.963855	1.29032	1.29032	1.11111	0.816327	0.869565	0	0.597015	1.15385	0	0.789474	1.64948	1.47368	0.555556	1.25	0.972644	0.343348	0.75188	0.930233	0	0.952381	4	0.754717	0.824742	2.26415	2.35294	1.95122	1.40845	5	0	2.6087	0	1.37931	0.465116	0	1.73913	2.5	2.32558	3.46154	0.926641	0.804598	0.754717	0.888889	1.34454	0
		57.5	0.506329	0.347826	0	1.93548	1.29032	0	1.08844	0.869565	0	0.895522	1.15385	0	1.57895	0.824742	1.26316	1.66667	0.625	0.972644	1.20172	1.35338	1.11628	0	3.80952	0	1.50943	1.23711	0.754717	0	2.92683	0.84507	3.33333	0	2.6087	0	0	0	6.66667	2.17391	0.5	1.39535	1.92308	1.23552	1.03448	1.00629	2.22222	1.34454	0
		62.5	0.506329	1.04348	0.481928	0.967742	1.29032	1.11111	0.272109	0.869565	0	0.298507	0	0	1.05263	0	0.421053	0.555556	0.625	0.851064	0.858369	0.601504	1.30233	0	1.90476	0.8	3.77358	2.47423	0.754717	0	2.92683	0.84507	1.66667	0	0	2.66667	1.37931	0.930233	0	1.73913	3	1.39535	0.384615	1.23552	1.72414	0.251572	1.33333	0.672269	0
		67.5	0.506329	0.695652	0.963855	0.967742	2.58065	0.555556	0.544218	2.6087	0	0.597015	0.769231	0	1.05263	3.29897	1.47368	2.22222	0	1.21581	1.37339	0	1.48837	1.37931	0.952381	1.6	2.26415	2.47423	1.50943	0	0.97561	1.40845	3.33333	1.17647	0	0	2.06897	0.930233	0	1.73913	2	0.930233	1.15385	1.08108	1.26437	0.754717	0.444444	0.672269	0.645161
		72.5	0.506329	0.695652	0.481928	0	1.29032	0	0.816327	0.869565	0	0.895522	0.769231	0	2.10526	0.824742	1.68421	0.555556	1.875	1.94529	1.37339	1.50376	0.372093	2.75862	0.952381	2.4	0	3.29897	0	2.35294	0.97561	0.84507	1.66667	0	2.6087	2.66667	4.13793	0.465116	0	0.869565	1.5	0.930233	1.53846	1.38996	0.45977	1.50943	1.33333	1.34454	0.645161
		77.5	0	1.3913	0	1.29032	2.58065	0.555556	0.544218	0.869565	0	0.895522	0	0	1.05263	0.412371	1.05263	3.33333	1.875	0.972644	1.20172	1.50376	0.930233	4.13793	2.85714	0.8	1.50943	1.64948	1.50943	0	1.95122	1.69014	1.66667	0	3.47826	0	0	1.86047	0	1.30435	0.5	0.465116	1.53846	0.46332	1.49425	1.00629	0	1.0084	0.645161
		82.5	1.01266	1.73913	0.963855	0.967742	0	0.555556	1.08844	1.73913	0	1.19403	0.384615	0	0.789474	2.47423	0.842105	1.11111	2.5	1.58055	1.37339	0.75188	1.11628	4.13793	1.90476	1.6	2.26415	1.23711	3.77358	2.35294	1.95122	0.28169	3.33333	0	3.47826	5.33333	2.75862	0.465116	0	0	0	0	0.769231	0.926641	0.91954	0.251572	0.444444	0.336134	0.645161
		87.5	0.506329	1.73913	0.481928	0.645161	0	0	0.272109	0.869565	0	0.298507	1.92308	0	0.526316	0.412371	0.842105	0.555556	0.625	1.21581	1.37339	1.80451	1.30233	6.89655	2.85714	2.4	2.26415	2.06186	1.50943	0	4.87805	2.53521	4.16667	5.88235	5.21739	5.33333	0.689655	0.465116	13.3333	0.434783	0	2.32558	0.769231	0.926641	0.91954	1.00629	1.33333	0	1.93548
		92.5	1.01266	0.347826	0.481928	0.322581	1.29032	0.555556	0.544218	0	2.5	1.19403	0.769231	2.35294	0	0.824742	0.210526	0.555556	1.875	1.94529	1.88841	0.451128	1.67442	6.89655	6.66667	3.2	6.79245	2.06186	2.26415	2.35294	7.80488	1.69014	3.33333	2.35294	4.34783	2.66667	0	1.39535	6.66667	0	2.5	0.930233	1.15385	0.772201	0.344828	0.503145	0.444444	0	0
		97.5	0.506329	0.347826	1.44578	1.29032	1.29032	0.555556	1.08844	1.73913	0	0.597015	1.15385	0	0.526316	0.824742	1.47368	1.11111	2.5	1.45897	1.03004	1.35338	1.11628	4.13793	3.80952	0.8	2.26415	2.8866	2.26415	4.70588	3.90244	1.69014	5	3.52941	4.34783	2.66667	3.44828	0.930233	0	0.869565	0.5	1.39535	0.769231	0.772201	1.37931	0.503145	1.33333	0	0.645161
		102.5	1.51899	0	1.44578	0.322581	0	1.66667	0.272109	0	2.5	0.597015	0.769231	2.35294	0.789474	0.412371	0.421053	1.11111	1.25	1.82371	1.54506	1.50376	1.11628	2.75862	5.71429	1.6	5.28302	1.64948	3.77358	0	6.82927	1.69014	4.16667	2.35294	3.47826	8	2.06897	0	0	0.434783	2.5	0.930233	1.15385	1.69884	0.804598	0.251572	0	0.672269	0
		107.5	0.506329	0.695652	0.963855	0.967742	1.29032	1.11111	0.816327	0.869565	0	0.895522	0.769231	0	0.789474	1.23711	0.631579	1.11111	2.5	1.21581	1.37339	1.35338	1.11628	2.75862	5.71429	4.8	2.26415	2.06186	3.77358	14.1176	1.95122	1.12676	6.66667	7.05882	1.73913	2.66667	0	0.465116	6.66667	1.30435	0.5	1.39535	0.384615	0.617761	1.03448	1.00629	0	1.0084	0
		112.5	1.51899	0.695652	2.89157	0.322581	0	1.66667	0	0	0	0	0	0	0.789474	0.824742	0.421053	1.11111	0.625	1.82371	1.03004	1.50376	1.67442	6.89655	3.80952	0.8	3.01887	3.71134	1.50943	4.70588	3.90244	1.97183	2.5	2.35294	3.47826	0	0	1.39535	6.66667	1.30435	0.5	0.930233	0.769231	0.30888	1.26437	0.503145	0.444444	0.336134	1.29032
		117.5	1.51899	1.73913	1.44578	2.25806	1.29032	1.11111	0.816327	0.869565	5	0.895522	0.769231	4.70588	0.789474	0.824742	1.26316	1.11111	0.625	1.45897	1.20172	0.902256	2.04651	2.75862	1.90476	4.8	3.01887	4.12371	1.50943	7.05882	1.95122	2.8169	2.5	3.52941	5.21739	10.6667	0.689655	0.465116	0	1.30435	2.5	0.930233	0.769231	0.46332	1.26437	0.754717	0.444444	0.336134	0
		122.5	1.01266	1.3913	1.44578	1.29032	0	0.555556	0.544218	1.73913	5	1.79104	0.769231	2.35294	0.526316	0.824742	0.631579	1.11111	1.875	1.09422	0.858369	1.50376	0.744186	4.13793	7.61905	1.6	3.77358	4.12371	2.26415	7.05882	5.85366	3.09859	5.83333	2.35294	4.34783	2.66667	1.37931	0.465116	0	0.869565	1.5	1.39535	0.769231	1.23552	1.83908	1.25786	0.444444	1.68067	0
		127.5	1.01266	1.73913	0	1.29032	0	0.555556	0.544218	0	2.5	0.597015	0.769231	2.35294	0.526316	0.824742	0.842105	1.11111	0	0.972644	1.03004	1.20301	2.04651	2.75862	3.80952	0.8	3.01887	0.824742	4.5283	4.70588	3.90244	1.97183	3.33333	1.17647	6.95652	0	1.37931	0	0	0.869565	0.5	0.930233	0.769231	1.08108	0.804598	0.754717	0.888889	0.336134	1.93548
		132.5	0.506329	1.3913	0.963855	0.645161	2.58065	0	0.544218	1.73913	2.5	0.597015	1.15385	0	1.57895	0.412371	1.47368	1.11111	2.5	1.33739	1.37339	1.95489	2.04651	1.37931	3.80952	7.2	0.754717	3.29897	3.01887	9.41176	0	2.25352	2.5	5.88235	3.47826	5.33333	2.06897	0	6.66667	0.434783	1.5	1.86047	1.15385	0.46332	1.26437	0.754717	0.888889	1.34454	1.93548
		137.5	0.506329	0.695652	0	1.29032	0	0.555556	0.544218	0	2.5	0.895522	1.15385	0	1.31579	0.412371	1.47368	0.555556	1.875	1.82371	1.03004	1.50376	1.11628	6.89655	0.952381	1.6	1.50943	5.36082	3.01887	14.1176	1.95122	3.38028	1.66667	7.05882	2.6087	13.3333	0	0.930233	0	0	0.5	0.930233	0.769231	1.38996	1.14943	0.754717	0.888889	0.672269	0.645161
		142.5	1.01266	0	1.44578	1.29032	0	0	0.272109	0.869565	2.5	0.597015	0.384615	0	1.05263	0.824742	1.05263	0.555556	1.875	2.06687	0.343348	1.80451	0.55814	1.37931	3.80952	4.8	3.01887	1.64948	1.50943	0	1.95122	2.25352	0.833333	1.17647	0	0	2.06897	0.465116	0	0.869565	2.5	0.930233	0.769231	0.617761	0.574713	0.251572	2.66667	0.336134	0.645161
		147.5	1.01266	1.04348	1.92771	0.645161	0	1.66667	0.816327	0	0	0.895522	0.384615	0	0.789474	0	0.631579	1.11111	1.25	1.58055	1.20172	1.50376	1.30233	5.51724	4.7619	2.4	6.79245	3.29897	3.77358	11.7647	4.87805	1.69014	5.83333	4.70588	2.6087	10.6667	0.689655	0	0	0	1	0	1.53846	0.772201	0.804598	1.00629	0.444444	0.336134	0.645161
		152.5	1.51899	1.3913	1.44578	0.645161	1.29032	0	1.08844	0.869565	2.5	0.895522	0.769231	2.35294	1.57895	1.23711	1.05263	1.11111	0	1.45897	1.37339	1.20301	1.67442	2.75862	4.7619	2.4	4.5283	2.06186	3.01887	9.41176	4.87805	3.38028	3.33333	3.52941	6.95652	5.33333	0.689655	0.930233	0	0.434783	1	1.86047	1.53846	0.617761	1.03448	0.754717	1.33333	1.34454	1.93548
		157.5	0.506329	1.3913	0.963855	0.645161	1.29032	0.555556	0.272109	1.73913	0	0.895522	1.15385	0	1.05263	1.23711	1.47368	1.66667	1.25	0.364742	0.858369	1.80451	0.744186	1.37931	3.80952	0.8	1.50943	2.06186	4.5283	2.35294	4.87805	1.40845	3.33333	3.52941	3.47826	5.33333	0.689655	0.465116	0	0.434783	3.5	1.86047	1.53846	1.5444	0.574713	0.503145	0.444444	1.68067	1.29032
		162.5	0.506329	0.347826	2.40964	0.645161	1.29032	0	1.63265	1.73913	0	1.19403	1.53846	0	1.05263	0	1.68421	1.66667	3.125	1.21581	1.54506	1.50376	1.48837	8.27586	3.80952	2.4	1.50943	3.71134	1.50943	9.41176	1.95122	2.25352	2.5	2.35294	4.34783	24	0.689655	1.86047	0	1.73913	2	0.930233	1.92308	0.926641	0.804598	0.754717	1.33333	1.68067	0
		167.5	0.506329	0.347826	0.963855	0.967742	3.87097	0.555556	1.36054	1.73913	2.5	1.49254	1.53846	2.35294	1.05263	0.412371	0.842105	2.22222	1.25	1.33739	0.686695	1.35338	0.744186	4.13793	2.85714	0.8	1.50943	3.29897	0	7.05882	1.95122	1.97183	4.16667	1.17647	1.73913	2.66667	0	0.930233	0	0.869565	2	1.39535	0.384615	0.772201	0.91954	1.00629	1.77778	1.0084	1.29032
		172.5	1.01266	1.3913	0.963855	1.29032	1.29032	0	0.816327	0	0	0.895522	0	0	1.31579	2.06186	1.89474	1.11111	0.625	0.972644	1.71674	1.35338	1.30233	5.51724	4.7619	2.4	3.01887	4.12371	2.26415	9.41176	2.92683	2.53521	4.16667	1.17647	1.73913	5.33333	0.689655	0	0	0.869565	0.5	0.930233	1.15385	0.772201	0.689655	0.251572	0.888889	0.672269	1.29032
		177.5	1.51899	0.695652	1.44578	0.967742	1.29032	0	1.90476	1.73913	0	1.49254	1.53846	0	0.263158	2.06186	1.05263	0.555556	1.875	1.33739	0.858369	0.601504	0.744186	1.37931	5.71429	4.8	4.5283	2.47423	0	0	6.82927	2.53521	3.33333	2.35294	0.869565	2.66667	0.689655	0.930233	6.66667	0.434783	1	0.930233	0	0.926641	0.804598	0.503145	1.33333	0.336134	2.58065
		182.5	0.506329	0.695652	1.44578	0.645161	0	0.555556	0.272109	0	0	0	0	0	1.05263	1.23711	2.10526	0.555556	1.25	1.33739	1.54506	0.75188	0.744186	2.75862	1.90476	4.8	0.754717	2.47423	1.50943	11.7647	0.97561	1.97183	2.5	0	1.73913	8	0.689655	0	0	2.17391	0	1.39535	1.15385	0.926641	0.804598	1.25786	1.33333	1.0084	3.87097
		187.5	1.01266	1.73913	1.44578	1.6129	1.29032	0.555556	0.272109	1.73913	0	0.298507	0.769231	0	0	2.8866	0.210526	1.11111	1.25	1.58055	1.20172	1.20301	1.67442	2.75862	1.90476	0	3.77358	3.71134	3.01887	9.41176	2.92683	2.53521	5	1.17647	4.34783	2.66667	0	0.465116	0	0	2.5	0	0.769231	0.926641	1.14943	1.25786	0.444444	0.336134	0.645161
		192.5	1.01266	0.695652	1.44578	0.645161	0	0.555556	1.08844	0	0	0.895522	0	0	0.263158	1.23711	0.631579	1.66667	1.875	1.09422	0.858369	1.20301	0.930233	4.13793	2.85714	0.8	3.01887	3.71134	4.5283	4.70588	3.90244	2.8169	2.5	2.35294	3.47826	8	0	0.465116	0	0.434783	2.5	2.7907	1.15385	1.23552	1.03448	0.754717	0.444444	1.0084	0.645161
		197.5	0.506329	0.347826	0.963855	0.645161	0	0	1.08844	0	0	0.895522	0.384615	0	0.263158	1.23711	1.26316	0.555556	1.875	1.58055	0.515021	1.05263	0.372093	4.13793	1.90476	2.4	2.26415	2.06186	3.01887	0	3.90244	1.69014	5	7.05882	4.34783	5.33333	0.689655	0.465116	0	0.434783	1.5	0.930233	0.769231	1.23552	0.689655	1.76101	1.33333	1.68067	0.645161
	1.03mW	-197.5	0.36036	0.869565	0.862534	0.890869	1.24031	0.962199	0.93617	1.23457	0.470588	1.05263	0.950119	0	0.883978	0.733945	2	2.46154	2.28571	0.701754	0	1.04575	1.08108	0	1.19403	0	0.952381	0	1.33333	0	1.21212	0.672269	1.69014	0	0.860215	0	1.11111	0	0	0.833333	2.24299	0.493827	0	0.76555	1.03448	0	0	0.555556	1.90476
		-192.5	1.08108	0.869565	1.18598	1.06904	0.310078	1.09966	1.19149	0.493827	0.941176	1.05263	0.760095	1.41176	1.32597	1.10092	1.6	2.46154	0	0.233918	1.15942	0.784314	1.44144	0	0.597015	0	0.47619	1.32231	1.33333	0	0	0.672269	0	1.33333	0.860215	1.29032	1.11111	1.01695	0	0.833333	1.49533	0.493827	1.72043	0.76555	1.49425	0.392157	0	0.555556	1.90476
		-187.5	0.840841	1.15942	0.862534	0.979955	1.24031	1.09966	1.02128	0.740741	1.88235	1.40351	1.52019	0.470588	1.32597	1.46789	1.2	1.23077	2.28571	0.233918	0.57971	1.04575	1.08108	1.17647	1.19403	0.97561	0.952381	0.991736	0	2.10526	1.21212	0	0.56338	2.66667	0.860215	2.58065	1.11111	1.01695	3.47826	0.416667	1.1215	1.48148	2.15054	0.956938	0.91954	0.392157	0.769231	0.555556	0
		-182.5	1.08108	1.54589	1.07817	1.15813	1.24031	1.09966	1.10638	1.48148	0.470588	0.964912	0.760095	0.941176	0.662983	1.46789	1	1.84615	0	0.467836	1.73913	0.784314	1.08108	3.52941	1.19403	1.95122	0	1.65289	1.33333	2.10526	0	1.68067	0.56338	2.66667	0.860215	0	0.555556	1.69492	1.73913	0.833333	1.1215	0.987654	0.430108	0.382775	1.03448	1.17647	0.769231	1.11111	1.90476
		-177.5	0.720721	0.869565	1.07817	0.712695	0.310078	0.549828	1.02128	0	0.470588	1.40351	0.950119	0.470588	1.54696	0.733945	1.6	0.615385	1.14286	1.40351	1.15942	1.04575	1.08108	0	0.597015	1.95122	0.952381	2.31405	0.666667	0	0.606061	1.0084	0	1.33333	0.430108	1.29032	1.11111	0.677966	0	0.416667	1.1215	0.987654	1.72043	2.10526	0.689655	0.784314	1.53846	0	1.90476
		-172.5	0.840841	1.44928	0.862534	1.42539	1.86047	1.09966	1.61702	0.987654	1.88235	1.14035	1.23515	0.941176	0.883978	0.733945	0.6	0	0	0.935673	1.15942	1.30719	0.36036	0	0.597015	0	0.952381	0	0	0	0.606061	0.336134	2.25352	1.33333	0.860215	1.29032	1.11111	0.338983	0	0	1.49533	2.96296	0.430108	0.76555	1.03448	2.35294	0	0.555556	0
		-167.5	1.56156	0.966184	1.50943	0.712695	0.310078	1.09966	0.93617	0.246914	1.41176	1.22807	0.760095	1.41176	0.883978	2.56881	0.4	0.615385	2.28571	0.701754	0	1.83007	0.720721	1.17647	2.38806	0.97561	1.42857	0.330579	1.33333	0	1.21212	1.68067	0.56338	0	1.29032	0	0.555556	1.01695	0	1.25	1.86916	1.48148	0.860215	0.382775	1.14943	1.17647	0.769231	0.555556	3.80952
		-162.5	0.840841	1.15942	0.754717	1.06904	0.930233	0.549828	1.10638	0.740741	0.470588	0.964912	1.14014	0.470588	0.662983	0.733945	0.8	1.23077	0	0.467836	0	1.30719	1.08108	0	1.19403	1.95122	1.42857	1.32231	0.666667	0	1.21212	1.68067	0	5.33333	1.29032	1.29032	1.11111	1.69492	0	1.66667	0.373832	0.493827	1.29032	0.382775	0.45977	0.784314	2.30769	1.11111	0
		-157.5	1.08108	0.966184	1.18598	1.3363	1.55039	1.51203	1.10638	0.493827	1.88235	1.22807	1.33017	1.88235	0.883978	1.10092	0.4	0	4.57143	0.467836	0	1.04575	1.44144	0	1.19403	0	1.90476	0.661157	2	0	1.81818	0.672269	0	0	0.430108	0	1.11111	1.01695	1.73913	0.833333	1.1215	0	0	1.91388	1.03448	0.784314	1.53846	0.555556	3.80952
		-152.5	1.08108	1.15942	0.862534	1.24722	0.930233	1.37457	0.93617	1.23457	1.88235	1.22807	1.04513	1.41176	0.883978	0.733945	1	0	2.28571	0.935673	1.15942	0.261438	1.08108	0	0	0	0.47619	0.991736	4	0	0.606061	0.672269	0.56338	1.33333	0.430108	1.29032	1.11111	1.01695	1.73913	0.833333	1.1215	1.97531	0.430108	1.14833	1.14943	0.392157	2.30769	1.11111	0
		-147.5	1.44144	1.15942	1.2938	1.3363	1.24031	1.9244	0.93617	1.23457	0.941176	0.877193	0.380048	1.88235	1.32597	0.366972	0.8	1.23077	1.14286	1.63743	1.15942	1.04575	1.44144	0	1.79104	1.95122	0	1.65289	1.33333	0	1.21212	1.34454	2.8169	0	1.29032	0	1.11111	2.0339	0	0.833333	1.1215	0.987654	0.860215	1.33971	1.37931	1.17647	1.53846	0.555556	1.90476
		-142.5	0.960961	0.869565	0.754717	0.979955	0.620155	0.824742	0.851064	0.987654	1.41176	0.877193	0.950119	1.41176	0.883978	0.366972	0.8	1.23077	0	0.935673	1.15942	0.784314	0.36036	1.17647	1.19403	1.95122	0.952381	1.32231	1.33333	0	0.606061	0.336134	1.69014	0	1.29032	0	0.555556	1.35593	1.73913	1.25	0.373832	0	0.860215	1.72249	1.14943	0.784314	1.53846	1.11111	0
		-137.5	1.08108	0.386473	1.40162	1.60356	1.24031	1.78694	1.10638	1.97531	1.88235	1.22807	1.04513	2.35294	1.10497	1.83486	0.8	0.615385	2.28571	0.467836	2.31884	1.30719	1.08108	1.17647	0.597015	0.97561	1.42857	0.661157	0	2.10526	0.606061	1.34454	0.56338	1.33333	0.430108	3.87097	0.555556	1.01695	1.73913	0	0.373832	1.48148	0.430108	0.191388	1.49425	0.784314	4.61538	1.66667	0
		-132.5	0.24024	0.869565	0.6469	0.712695	2.48062	0.137457	0.93617	1.97531	0	0.877193	1.14014	0	0.662983	0.733945	0.6	0.615385	1.14286	0.233918	0	0	0.720721	0	1.19403	0.97561	0.47619	0.330579	0.666667	2.10526	0.606061	0.672269	1.12676	0	0.430108	0	1.11111	1.69492	0	0.416667	1.1215	1.48148	2.15054	1.33971	0.804598	0.392157	0	0.555556	0
		-127.5	1.56156	1.25604	1.40162	1.3363	0.930233	1.37457	1.02128	1.48148	0.941176	0.964912	1.33017	0.941176	0	1.10092	0.6	0	1.14286	0.701754	2.31884	1.30719	1.08108	1.17647	1.19403	0	0.47619	1.65289	0.666667	4.21053	0.606061	0.672269	1.12676	0	1.72043	1.29032	0.555556	0	0	1.25	0.747664	2.96296	0	1.5311	1.26437	1.17647	0	1.11111	0
		-122.5	0.720721	0.772947	0.6469	0.890869	0.310078	0.824742	0.680851	0.493827	0.470588	0.789474	0.760095	0.470588	1.54696	0.366972	1.8	2.46154	0	1.16959	1.73913	0.784314	0.720721	2.35294	1.19403	0.97561	1.90476	0.991736	0.666667	4.21053	1.21212	1.0084	1.12676	0	0.860215	1.29032	0.555556	1.35593	0	0.416667	1.49533	0.987654	2.15054	1.14833	1.14943	0.784314	0	0.555556	1.90476
		-117.5	0.840841	1.0628	0.754717	1.15813	0	0.824742	0.510638	0.246914	1.41176	0.701754	1.04513	0.941176	1.10497	0.366972	1	0.615385	0	1.87135	0	1.04575	1.08108	3.52941	1.79104	0	1.90476	1.65289	0.666667	4.21053	1.21212	1.34454	0	2.66667	1.29032	1.29032	1.11111	1.35593	0	1.25	0.747664	0.987654	0.860215	1.91388	0.45977	0.784314	0	1.11111	1.90476
		-112.5	0.840841	0.966184	0.97035	0.712695	0.930233	0.687285	1.61702	2.96296	0.470588	1.49123	0.950119	0.941176	1.32597	1.10092	1.2	0	0	1.40351	1.15942	0.261438	1.44144	2.35294	1.19403	1.95122	0.952381	0.661157	2	0	1.21212	0.672269	1.12676	0	0.430108	2.58065	0.555556	1.69492	3.47826	2.08333	0.373832	0.987654	0.860215	1.14833	0.574713	1.56863	1.53846	1.11111	0
		-107.5	1.08108	0.57971	1.40162	0.979955	1.24031	0.962199	0.93617	1.23457	1.88235	0.877193	0.950119	1.41176	0.662983	0.733945	1	1.23077	2.28571	1.40351	0.57971	1.56863	1.08108	1.17647	0.597015	1.95122	1.42857	0.661157	1.33333	0	1.21212	1.68067	0.56338	2.66667	1.72043	0	0.555556	0.338983	1.73913	1.25	0.373832	0	0.860215	0.956938	0.689655	1.17647	0	0.555556	0
		-102.5	1.56156	1.15942	1.2938	1.06904	0.930233	1.9244	0.93617	0.987654	2.35294	1.05263	1.14014	2.82353	0	0.733945	0.4	1.23077	0	0.935673	1.15942	0.261438	0.36036	0	0.597015	1.95122	0.47619	1.32231	0.666667	0	0.606061	0.672269	1.12676	0	0.430108	2.58065	2.77778	0	0	0.416667	2.61682	2.96296	1.72043	0.191388	0.689655	1.56863	0	2.22222	0
		-97.5	0.600601	1.64251	0.6469	1.15813	1.24031	0.687285	1.02128	0.740741	0	1.14035	0.950119	0	1.32597	0.733945	1.2	1.23077	1.14286	1.63743	0	0.522876	0.720721	1.17647	1.19403	0.97561	1.42857	1.32231	0.666667	2.10526	1.81818	1.0084	1.12676	1.33333	0.430108	2.58065	0.555556	1.01695	0	0.416667	0.747664	0	0.860215	0.76555	0.91954	1.56863	1.53846	1.66667	1.90476
		-92.5	1.56156	0.966184	0.97035	1.15813	0.930233	0.824742	1.3617	0.493827	0.941176	1.05263	1.14014	0.941176	0.883978	1.83486	0.8	1.23077	2.28571	0.701754	2.31884	1.56863	1.8018	0	0.597015	0.97561	0	0.991736	2.66667	0	0	1.34454	1.12676	1.33333	2.15054	1.29032	0.555556	0.677966	0	1.25	0.747664	0.987654	1.29032	1.5311	0.574713	0.784314	1.53846	0.555556	0
		-87.5	0.48048	1.25604	1.07817	1.51448	0.930233	0.412371	1.3617	1.48148	0.470588	1.40351	1.04513	0.470588	1.54696	0.733945	2	0	1.14286	0.935673	0.57971	1.30719	0.36036	0	1.19403	0.97561	0.47619	0.991736	0.666667	0	0.606061	1.34454	0	0	0	2.58065	0	0.677966	0	2.08333	1.86916	1.97531	0.860215	0.76555	1.14943	1.17647	2.30769	1.66667	1.90476
		-82.5	1.44144	0.289855	1.07817	0.445434	0.620155	0.962199	0.851064	0.987654	0.470588	0.877193	1.14014	0.470588	0.441989	0.733945	0.6	1.84615	0	0.701754	0	1.30719	0.36036	1.17647	0	1.95122	0.47619	1.32231	1.33333	2.10526	0	1.0084	1.12676	1.33333	0.860215	0	0	1.01695	0	1.25	0	1.97531	1.72043	1.14833	1.03448	0	0.769231	0	1.90476
		-77.5	0.600601	0.676329	0.97035	0.801782	0.620155	0.549828	1.02128	1.97531	0.941176	1.05263	1.71021	1.88235	0.441989	0	1	1.84615	0	1.40351	2.31884	1.30719	1.44144	0	2.38806	0.97561	0.952381	0.661157	0.666667	2.10526	2.42424	2.01681	1.12676	0	1.72043	1.29032	3.88889	1.01695	0	1.25	0	0.493827	2.15054	1.14833	0.344828	0.784314	0.769231	1.11111	3.80952
		-72.5	1.08108	1.0628	0.862534	0.712695	0.310078	0.687285	0.93617	0.493827	0.941176	0.877193	0.760095	0.470588	1.32597	1.46789	1.2	1.23077	0	0.935673	2.31884	1.30719	1.8018	1.17647	0.597015	0	1.90476	0.991736	2	2.10526	1.21212	0.336134	2.25352	1.33333	1.29032	0	1.11111	1.35593	1.73913	1.66667	0.373832	0.493827	0.860215	1.91388	1.14943	1.56863	1.53846	2.22222	1.90476
		-67.5	0.840841	0.57971	0.97035	0.623608	1.55039	1.23711	0.680851	1.23457	0.941176	0.614035	1.33017	0.941176	0.883978	1.10092	0.8	1.23077	1.14286	1.63743	0.57971	0.261438	0.720721	2.35294	0	0	0.952381	0.991736	1.33333	2.10526	0.606061	1.34454	0.56338	0	2.15054	0	0.555556	0.677966	3.47826	0.833333	1.86916	0	1.72043	1.91388	1.26437	0.784314	0.769231	0	0
		-62.5	1.2012	0.869565	1.61725	0.979955	0.620155	1.51203	1.10638	0.740741	0.941176	0.964912	0.475059	0.470588	1.10497	1.10092	1.2	1.23077	1.14286	1.87135	1.73913	1.04575	2.16216	1.17647	1.79104	0	1.42857	1.32231	0	0	1.81818	0.336134	1.69014	0	0.860215	0	0	2.0339	0	0.833333	0.747664	0	1.29032	0.76555	0.574713	0.784314	1.53846	1.11111	0
		-57.5	1.2012	0.869565	0.6469	0.801782	0.620155	0.824742	0.851064	0.740741	1.41176	0.964912	1.14014	1.41176	0.441989	0.733945	0.8	0	1.14286	0.701754	0	0.522876	1.08108	2.35294	0.597015	1.95122	2.38095	0.661157	0	2.10526	2.42424	1.34454	1.12676	2.66667	1.29032	0	1.66667	1.01695	0	0.833333	1.1215	1.97531	0.430108	0.574163	1.37931	0.392157	0.769231	0.555556	1.90476
		-52.5	0.840841	1.15942	1.07817	0.801782	2.17054	0.549828	0.765957	1.7284	0.470588	0.877193	1.23515	0.470588	0.883978	0.733945	0.6	2.46154	1.14286	1.16959	0.57971	0.261438	0.720721	1.17647	0.597015	0	1.90476	0.661157	0	0	0.606061	1.0084	1.12676	1.33333	0.860215	0	0.555556	0.677966	3.47826	2.08333	1.86916	1.48148	0.430108	0.382775	1.49425	0.784314	0.769231	0.555556	0
		-47.5	0.720721	0.386473	0.754717	0.979955	1.86047	0.962199	0.93617	0.987654	0.470588	1.05263	1.14014	0.941176	1.10497	2.20183	2	0.615385	1.14286	1.63743	1.15942	2.35294	1.44144	1.17647	0	2.92683	0.47619	0.991736	0	0	1.21212	1.34454	1.12676	0	0.860215	1.29032	1.66667	1.69492	1.73913	0.833333	1.86916	0.987654	1.29032	0.191388	0.91954	0.392157	0.769231	2.22222	1.90476
		-42.5	0.840841	1.35266	1.07817	1.24722	0.930233	1.09966	1.02128	0.246914	0.470588	0.964912	0.760095	0.941176	1.76796	0.733945	1.6	1.23077	2.28571	0.935673	1.73913	1.04575	1.44144	1.17647	1.79104	2.92683	0.952381	0.991736	2	2.10526	1.81818	1.0084	0.56338	2.66667	2.15054	1.29032	1.66667	0.677966	0	0.833333	0.373832	0.493827	0.860215	0.956938	0.689655	0.392157	0.769231	1.11111	0
		-37.5	1.08108	0.966184	0.97035	0.979955	0.620155	0.687285	1.02128	0.987654	0	0.964912	0.855107	0.470588	2.20994	1.83486	1.2	0	1.14286	1.16959	1.73913	1.04575	0	3.52941	0	0	0.47619	2.31405	0	4.21053	0.606061	0.336134	1.12676	2.66667	0.430108	1.29032	1.66667	0.677966	0	0	0	1.48148	0.860215	1.14833	0.804598	1.56863	2.30769	0	0
		-32.5	0.600601	1.15942	0.539084	0.979955	0.620155	0.412371	0.765957	0.493827	0.941176	0.438596	0.380048	0.470588	1.32597	1.83486	1	1.23077	0	0.701754	1.15942	1.30719	1.08108	1.17647	0.597015	0.97561	0.952381	0.991736	0	0	0.606061	0.672269	2.8169	0	1.29032	1.29032	2.22222	0.338983	3.47826	0	0.373832	0	0	0.76555	1.72414	1.17647	0.769231	1.11111	0
		-27.5	1.56156	0.966184	1.50943	1.51448	0.620155	1.23711	1.2766	0.493827	0.941176	1.14035	0.760095	1.41176	1.10497	1.10092	1.4	0	0	1.40351	0.57971	1.04575	1.08108	0	2.38806	0	0.952381	0.661157	2	0	1.21212	2.01681	1.12676	1.33333	0.430108	0	1.11111	1.01695	3.47826	2.08333	1.1215	0	0	0.574163	0.574713	1.17647	0.769231	1.11111	0
		-22.5	1.56156	0.966184	1.18598	0.712695	0.930233	2.06186	0.851064	0.493827	3.29412	0.789474	0.760095	2.35294	1.10497	0.366972	1.2	1.23077	1.14286	1.16959	1.15942	1.56863	0.36036	0	2.38806	0.97561	2.38095	0.330579	0.666667	0	2.42424	0.336134	0.56338	0	0.860215	0	0	1.01695	1.73913	2.5	0.373832	0.493827	0	0.76555	0.804598	1.96078	0.769231	1.66667	0
		-17.5	0.840841	1.15942	0.97035	0.712695	1.24031	1.09966	0.93617	0.740741	1.41176	0.877193	0.950119	1.41176	1.10497	0.366972	0.8	1.23077	2.28571	0.935673	0	1.30719	1.08108	2.35294	0.597015	1.95122	0	0.991736	1.33333	0	0	1.0084	0	1.33333	1.29032	3.87097	1.66667	1.35593	1.73913	0.833333	0.747664	1.48148	0.860215	0.76555	0.91954	1.56863	0	2.22222	1.90476
		-12.5	1.32132	1.25604	0.862534	0.890869	2.17054	0.962199	1.02128	1.7284	0.941176	0.964912	1.14014	0.941176	0.662983	0.733945	0.4	0.615385	0	1.63743	1.15942	0.261438	0.720721	1.17647	0.597015	0	0.47619	0.661157	1.33333	0	0.606061	0.336134	0.56338	0	1.29032	1.29032	0.555556	0	0	0.833333	1.86916	0.493827	1.72043	0.574163	1.03448	0.784314	0.769231	1.11111	0
		-7.5	0.840841	1.25604	0.862534	0.801782	0.930233	0.824742	0.680851	1.23457	0	0.701754	1.14014	0.470588	1.32597	1.83486	0.6	1.23077	0	0.701754	1.73913	0.784314	0.720721	0	0.597015	0.97561	0.47619	0.991736	1.33333	0	0.606061	2.01681	1.12676	0	0.860215	0	1.11111	1.69492	1.73913	0.833333	0.747664	0	1.72043	0.76555	1.6092	1.96078	0	1.66667	0
		-2.5	0.960961	1.0628	0.539084	0.801782	0.620155	0.687285	1.02128	0.740741	0.470588	0.877193	1.04513	0.470588	0.441989	0.733945	0	0.615385	0	0.701754	0.57971	1.04575	1.08108	0	0.597015	0.97561	1.42857	0.661157	0	0	1.81818	1.0084	2.25352	0	0.860215	0	0	1.01695	0	1.66667	0.747664	0.987654	1.29032	1.5311	1.37931	1.96078	1.53846	1.11111	1.90476
	stim-on	2.5	1.08108	0.772947	0.6469	0.712695	0.310078	1.09966	1.61702	0.246914	1.41176	1.49123	0.950119	1.88235	1.54696	0	1.4	1.23077	1.14286	0.935673	1.73913	2.0915	0.720721	2.35294	0.597015	3.90244	0.47619	1.98347	2	0	0	0.672269	0.56338	0	0.860215	1.29032	0	1.01695	0	0.416667	0.373832	0	1.29032	0.956938	1.03448	2.7451	0	1.11111	0
	stim-on	7.5	0.36036	0.966184	0.754717	1.06904	0.620155	1.23711	0.765957	0.740741	1.41176	0.789474	0.855107	0.470588	1.10497	0.366972	0.4	1.84615	0	1.16959	0.57971	1.30719	0.36036	0	1.19403	0	1.42857	0.330579	0	0	1.81818	1.0084	1.69014	1.33333	2.58065	0	1.11111	0.338983	0	0.833333	1.49533	0	0.860215	0.956938	0.91954	1.17647	0.769231	0	1.90476
	stim-on	12.5	0.720721	1.15942	0.97035	1.24722	0.620155	0.412371	1.19149	0.740741	0	0.701754	0.760095	0	0.662983	0.733945	1	1.23077	1.14286	1.40351	2.31884	1.30719	2.16216	1.17647	1.19403	4.87805	1.42857	0.991736	0.666667	4.21053	0.606061	2.68908	1.12676	1.33333	0.860215	3.87097	1.11111	1.01695	0	0.833333	0.373832	0.987654	0.430108	1.14833	1.03448	0.784314	0.769231	1.11111	1.90476
	stim-on	17.5	1.2012	0.869565	1.07817	0.979955	0.310078	0.687285	0.93617	0.740741	1.41176	1.14035	0.950119	1.88235	0.883978	0.733945	1	2.46154	5.71429	2.80702	5.21739	2.0915	1.8018	3.52941	4.1791	7.80488	3.33333	2.97521	4	2.10526	3.63636	3.02521	2.8169	0	3.87097	6.45161	0	2.0339	1.73913	0.833333	1.49533	0.493827	2.58065	1.33971	0.689655	1.17647	0.769231	0.555556	0
	stim-on	22.5	0.720721	1.64251	1.07817	1.15813	0.310078	1.64948	0.765957	0.493827	0	0.526316	0.570071	0.941176	0.662983	0.366972	0.4	2.46154	0	4.44444	4.05797	0.784314	3.24324	0	3.58209	5.85366	3.80952	0.661157	2	4.21053	4.84848	2.35294	2.25352	0	2.58065	0	1.11111	1.01695	0	1.25	1.49533	0.987654	2.15054	1.14833	0.804598	1.17647	0	1.11111	0
	stim-on	27.5	1.56156	0.869565	1.2938	0.623608	1.55039	1.09966	0.765957	1.48148	0.941176	0.701754	1.04513	0.941176	1.32597	1.10092	1.8	0.615385	1.14286	2.33918	2.31884	2.0915	2.16216	1.17647	2.98507	5.85366	2.85714	2.31405	2	0	3.0303	4.36975	5.6338	1.33333	2.15054	1.29032	1.11111	0.677966	1.73913	0.416667	1.1215	0.987654	0.860215	1.33971	1.26437	1.17647	1.53846	1.11111	1.90476
	stim-on	32.5	0.960961	1.54589	1.18598	0.801782	1.24031	0.687285	1.02128	0.987654	0.470588	1.49123	1.04513	0.470588	0.662983	1.10092	1.2	1.23077	0	3.74269	3.47826	0.784314	1.08108	1.17647	2.98507	2.92683	2.38095	3.30579	1.33333	4.21053	3.0303	2.35294	2.8169	2.66667	0.430108	1.29032	2.77778	1.69492	3.47826	0.833333	0.747664	0.493827	0.860215	1.33971	1.26437	2.35294	1.53846	0.555556	0
	stim-on	37.5	1.32132	0.966184	0.862534	0.890869	0.620155	1.37457	1.3617	0.740741	1.41176	1.14035	1.04513	0.941176	1.10497	1.46789	0.8	3.07692	0	2.33918	1.73913	1.56863	0.720721	1.17647	1.79104	0.97561	2.38095	2.31405	2.66667	2.10526	1.81818	2.68908	2.8169	1.33333	3.01075	0	2.22222	1.69492	1.73913	0.833333	0.747664	1.97531	2.15054	0.956938	1.37931	0.784314	0.769231	1.66667	1.90476
	stim-on	42.5	1.44144	0.676329	1.18598	1.60356	1.55039	0.824742	1.02128	1.7284	1.41176	1.05263	1.04513	1.41176	0.883978	1.10092	1.2	2.46154	0	2.10526	1.15942	0.784314	0.720721	0	0.597015	1.95122	0.952381	2.64463	0.666667	2.10526	0.606061	1.34454	3.38028	6.66667	0.860215	0	0.555556	0.677966	0	0.416667	0.373832	1.48148	0.430108	1.33971	0.91954	0.392157	1.53846	0.555556	1.90476
	stim-on	47.5	0.720721	0.869565	0.862534	1.15813	0.310078	0.962199	1.02128	0.493827	0.941176	0.789474	0.665083	0.470588	1.32597	1.10092	1.6	1.23077	0	2.5731	1.15942	1.30719	0.720721	1.17647	2.98507	4.87805	1.90476	1.65289	2	0	1.81818	2.35294	1.69014	2.66667	2.58065	0	1.11111	1.35593	0	0.416667	0.373832	0.493827	2.15054	0.574163	1.26437	2.35294	0.769231	1.11111	0
		52.5	0.600601	1.35266	1.18598	0.801782	1.24031	1.09966	0.851064	0.740741	0	0.438596	0.855107	0.941176	1.10497	2.20183	1.6	1.84615	1.14286	0.701754	1.15942	1.83007	1.8018	1.17647	1.19403	0	0.47619	2.64463	1.33333	2.10526	1.21212	1.34454	5.6338	2.66667	1.29032	1.29032	1.11111	1.35593	0	0.833333	0	0.987654	1.29032	0.956938	1.14943	0.784314	0.769231	1.11111	0
		57.5	1.56156	0.772947	0.97035	0.712695	0.620155	1.09966	1.02128	0.493827	1.41176	1.14035	0.570071	0.941176	0.441989	1.10092	1.4	0.615385	0	1.87135	2.89855	0.784314	1.44144	1.17647	1.19403	0	1.90476	2.31405	2	0	2.42424	1.0084	1.69014	0	1.29032	1.29032	0	1.01695	1.73913	1.25	1.49533	2.46914	1.72043	1.33971	1.49425	1.17647	1.53846	1.11111	3.80952
		62.5	1.2012	0.966184	1.18598	0.623608	0.620155	0.824742	0.595745	0.246914	0	0.701754	0.950119	1.41176	1.10497	0.733945	1.2	0.615385	0	1.40351	1.73913	0.784314	0.720721	2.35294	1.19403	0	0.952381	3.30579	1.33333	2.10526	0	3.02521	2.25352	0	2.15054	1.29032	0.555556	1.35593	0	1.25	1.1215	0.493827	1.72043	1.14833	1.49425	1.96078	0	2.77778	1.90476
		67.5	1.8018	1.0628	1.2938	0.979955	1.24031	0.687285	0.93617	1.97531	0.941176	0.877193	1.23515	1.41176	1.10497	1.10092	1.2	1.23077	0	1.63743	1.73913	1.56863	0.720721	3.52941	0.597015	1.95122	1.42857	2.64463	1.33333	2.10526	1.21212	1.0084	2.25352	0	2.58065	0	0	1.01695	1.73913	0.833333	0.373832	0.493827	0.430108	0.191388	0.804598	0.784314	0.769231	2.22222	0
		72.5	0.960961	0.772947	1.07817	0.623608	0.930233	0.687285	0.765957	0.740741	0.941176	0.964912	0.950119	0.941176	0.883978	2.20183	0.2	1.84615	1.14286	2.80702	1.73913	0	0.720721	4.70588	1.79104	2.92683	1.42857	1.98347	2	2.10526	1.21212	2.01681	0.56338	4	2.58065	1.29032	2.22222	1.01695	1.73913	0	1.1215	1.48148	0	0.956938	1.14943	0.784314	1.53846	1.11111	1.90476
		77.5	0.960961	1.0628	1.07817	1.24722	1.55039	0.824742	1.44681	0.740741	0.941176	1.40351	0.475059	1.88235	0.883978	2.93578	2.2	0	0	1.63743	2.31884	1.04575	1.8018	5.88235	2.38806	0.97561	2.38095	2.31405	1.33333	10.5263	3.63636	2.01681	1.69014	4	3.01075	3.87097	2.22222	0.677966	1.73913	0	0.373832	1.48148	1.72043	2.10526	0.45977	1.17647	0.769231	1.11111	1.90476
		82.5	0.840841	0.676329	0.862534	1.06904	1.24031	0.962199	0.851064	0.987654	1.41176	0.701754	1.04513	1.41176	0.662983	1.83486	1.4	1.84615	1.14286	0.701754	3.47826	2.61438	1.08108	3.52941	2.38806	2.92683	1.90476	3.30579	2.66667	6.31579	3.0303	2.68908	1.69014	5.33333	2.58065	2.58065	0	0.338983	1.73913	2.08333	1.1215	0.493827	1.72043	1.91388	1.03448	0	1.53846	0	1.90476
		87.5	0.960961	0.869565	0.97035	0.890869	1.55039	1.37457	0.680851	1.23457	0.941176	0.964912	1.42518	1.41176	1.54696	1.10092	2	2.46154	1.14286	3.04094	1.73913	1.30719	1.8018	2.35294	2.38806	2.92683	1.90476	2.64463	1.33333	8.42105	2.42424	5.04202	2.8169	4	1.29032	10.3226	0.555556	0.677966	0	0.416667	1.1215	1.48148	0.860215	0.956938	0.804598	0.392157	0.769231	1.11111	3.80952
		92.5	1.08108	1.0628	1.07817	0.445434	1.55039	1.23711	0.93617	1.23457	0.941176	0.789474	0.855107	0.941176	0.662983	1.83486	0.6	0.615385	2.28571	1.63743	2.31884	1.83007	1.44144	4.70588	2.98507	4.87805	3.80952	2.31405	7.33333	8.42105	1.81818	3.02521	2.25352	5.33333	3.01075	5.16129	1.66667	0.338983	1.73913	0.833333	0.747664	1.48148	0.430108	0.76555	1.14943	0	1.53846	0.555556	3.80952
		97.5	0.720721	0.869565	0.754717	1.06904	0.310078	0.549828	1.10638	0.246914	1.88235	1.14035	0.665083	0.941176	2.20994	1.46789	1.2	1.23077	1.14286	1.63743	1.73913	1.83007	2.88288	7.05882	1.79104	0.97561	2.38095	4.6281	2	8.42105	2.42424	2.01681	1.12676	9.33333	0.860215	2.58065	2.22222	0.677966	0	1.66667	0.747664	0.987654	1.29032	0.76555	0.689655	0.784314	1.53846	0.555556	3.80952
		102.5	0.960961	1.15942	0.754717	1.06904	0.930233	1.23711	1.2766	0.493827	1.41176	1.31579	0.950119	1.88235	1.76796	1.46789	1	0.615385	1.14286	1.87135	1.73913	2.87582	2.16216	9.41176	5.37313	6.82927	5.71429	5.61983	4	0	6.06061	4.36975	3.94366	9.33333	2.15054	5.16129	1.66667	0.338983	0	1.25	0.373832	1.48148	0.430108	0.76555	1.37931	0.784314	1.53846	0.555556	3.80952
		107.5	0.840841	0.966184	0.754717	0.712695	2.17054	0.962199	0.93617	1.97531	0.941176	1.49123	0.760095	1.41176	0.883978	0.733945	0.6	0	3.42857	1.87135	1.15942	2.87582	2.16216	9.41176	3.58209	4.87805	2.38095	3.30579	0.666667	14.7368	3.0303	5.04202	5.6338	8	1.72043	7.74194	1.11111	0.677966	1.73913	0.833333	1.49533	0	1.72043	1.14833	0.804598	0	0	0.555556	0
		112.5	0.720721	0.772947	0.431267	1.15813	1.55039	0.274914	1.61702	2.46914	0.470588	1.57895	1.23515	0.941176	0.662983	1.46789	1	0	2.28571	1.16959	2.31884	2.0915	1.8018	5.88235	1.79104	0.97561	2.38095	4.6281	1.33333	8.42105	0.606061	5.71429	5.6338	4	3.01075	9.03226	0	0.677966	3.47826	2.08333	0.373832	0.987654	0.430108	0.956938	0.804598	0	2.30769	0	0
		117.5	0.600601	1.64251	0.754717	0.890869	0.620155	1.09966	1.10638	0.740741	1.41176	1.57895	1.23515	0.941176	0.883978	0.366972	0.8	1.23077	1.14286	0.935673	1.73913	1.56863	1.44144	2.35294	5.37313	6.82927	4.28571	2.97521	5.33333	16.8421	5.45455	7.39496	5.07042	1.33333	1.72043	6.45161	1.11111	0.677966	3.47826	1.25	1.1215	0	1.72043	1.14833	0.804598	1.56863	0.769231	2.22222	1.90476
		122.5	0.960961	1.15942	0.862534	1.3363	0.620155	0.962199	1.53191	1.23457	1.41176	1.22807	0.950119	1.41176	1.10497	1.46789	1	2.46154	1.14286	0.935673	4.05797	1.56863	0.720721	8.23529	2.98507	4.87805	1.90476	3.30579	2.66667	12.6316	3.0303	5.04202	2.25352	4	3.01075	9.03226	0	0	0	0.833333	0.373832	0.493827	0.430108	0.956938	1.37931	1.17647	0.769231	1.11111	1.90476
		127.5	1.32132	0.869565	1.2938	0.890869	0.930233	1.37457	0.93617	0.740741	2.35294	0.789474	0.570071	1.88235	1.10497	1.10092	1.4	0.615385	2.28571	1.40351	1.15942	2.35294	2.52252	9.41176	1.19403	3.90244	1.42857	4.29752	1.33333	12.6316	3.63636	5.37815	6.19718	10.6667	2.58065	10.3226	0.555556	1.01695	0	0.416667	0.747664	1.48148	0.430108	0.574163	0.91954	1.56863	0.769231	1.66667	0
		132.5	1.56156	1.0628	1.18598	0.801782	0.310078	0.962199	1.2766	1.48148	0.941176	1.22807	1.23515	0.941176	0.883978	0.366972	0.2	2.46154	3.42857	1.63743	4.63768	1.04575	4.32432	4.70588	3.58209	3.90244	2.38095	4.6281	1.33333	16.8421	1.81818	7.73109	1.12676	4	3.01075	14.1935	0	1.01695	1.73913	0.833333	0.373832	0.493827	1.72043	0.382775	0.804598	1.56863	0.769231	0.555556	5.71429
		137.5	1.2012	1.54589	0.97035	0.890869	0.310078	1.37457	1.10638	0.740741	0.470588	1.05263	1.33017	0.470588	0.883978	0	0.8	1.84615	1.14286	0.935673	2.31884	2.61438	1.8018	7.05882	3.58209	7.80488	2.38095	2.97521	3.33333	10.5263	3.0303	5.04202	1.12676	6.66667	2.15054	5.16129	2.22222	0.338983	1.73913	0.833333	1.49533	0.987654	0.430108	1.33971	1.03448	1.56863	1.53846	1.11111	1.90476
		142.5	0.600601	0.772947	0.431267	0.801782	1.24031	0.549828	0.680851	0.987654	1.88235	0.964912	1.23515	1.88235	1.32597	0.733945	0.8	0.615385	3.42857	1.40351	1.73913	2.0915	1.08108	7.05882	2.38806	3.90244	1.90476	3.63636	4	4.21053	1.81818	5.04202	6.19718	5.33333	2.15054	9.03226	0	0	0	0.833333	0	0.987654	1.29032	1.14833	1.37931	0.784314	0.769231	0.555556	1.90476
		147.5	0.720721	1.15942	0.97035	0.979955	1.55039	0.549828	1.10638	0.987654	0.941176	1.49123	0.760095	0	0.441989	1.83486	0.8	1.23077	1.14286	1.87135	1.73913	1.56863	1.8018	5.88235	4.1791	5.85366	2.85714	3.63636	3.33333	8.42105	5.45455	3.36134	5.07042	9.33333	3.44086	6.45161	0.555556	0	0	1.25	1.49533	1.48148	0.430108	1.14833	1.6092	0.392157	1.53846	0	1.90476
		152.5	0.48048	0.676329	0.539084	0.801782	0.620155	0.687285	1.2766	0.493827	0.470588	0.789474	0.760095	1.41176	1.76796	1.10092	1.8	2.46154	2.28571	1.16959	1.15942	1.83007	2.16216	7.05882	2.98507	1.95122	2.38095	3.96694	2.66667	14.7368	3.63636	5.71429	4.50704	5.33333	3.44086	9.03226	0.555556	0	0	1.25	0.747664	0.987654	0	0.956938	1.26437	1.56863	3.07692	1.11111	3.80952
		157.5	0.720721	1.35266	0.862534	0.623608	0.620155	1.09966	1.19149	0.740741	0.470588	1.05263	1.23515	0.941176	1.10497	1.10092	1	0	2.28571	1.40351	2.89855	1.30719	1.8018	5.88235	5.97015	3.90244	5.71429	3.96694	3.33333	14.7368	4.24242	3.69748	6.19718	12	3.01075	5.16129	0	0.677966	0	0.416667	1.1215	0.493827	0.430108	1.14833	1.26437	1.96078	1.53846	0.555556	0
		162.5	0.960961	1.15942	1.2938	0.979955	1.86047	1.23711	1.2766	1.23457	0.470588	1.22807	1.42518	1.88235	1.76796	0.366972	2	1.84615	2.28571	1.40351	2.31884	2.87582	1.08108	12.9412	3.58209	2.92683	3.33333	5.95041	4.66667	12.6316	2.42424	3.69748	4.50704	9.33333	4.30108	7.74194	1.11111	0.338983	0	0.416667	1.49533	1.97531	1.29032	0.382775	0.91954	0.784314	0.769231	1.11111	1.90476
		167.5	0.840841	0.869565	0.754717	0.534521	0.620155	0.962199	1.02128	0.987654	0.470588	0.701754	0.760095	0.470588	0.883978	1.83486	1.2	0.615385	1.14286	1.63743	5.21739	1.30719	3.6036	3.52941	3.58209	1.95122	4.28571	2.64463	1.33333	12.6316	3.63636	3.36134	2.25352	13.3333	1.72043	7.74194	1.66667	0.338983	0	0.416667	1.86916	0.987654	0.860215	0.574163	1.26437	2.35294	1.53846	1.11111	1.90476
		172.5	1.2012	0.676329	0.97035	0.890869	1.24031	1.09966	1.44681	1.97531	0.470588	1.57895	1.14014	0.470588	0.441989	0.366972	0.6	0	3.42857	1.63743	3.47826	1.83007	0	5.88235	2.38806	0.97561	0.952381	2.97521	2	10.5263	2.42424	3.69748	2.8169	6.66667	3.01075	11.6129	1.11111	0.338983	0	2.5	1.86916	0.493827	1.29032	0.956938	0.689655	1.56863	0.769231	1.11111	7.61905
		177.5	0.720721	1.15942	1.07817	0.534521	0.310078	1.23711	0.680851	0.493827	0.470588	0.614035	0.285036	0.941176	0.662983	0.733945	0.2	0	1.14286	0.701754	0.57971	2.0915	1.08108	11.7647	2.98507	5.85366	1.90476	4.29752	4	10.5263	3.63636	5.04202	3.38028	10.6667	3.01075	7.74194	1.66667	0.338983	0	0.833333	1.1215	0	2.15054	0.76555	1.49425	0.784314	0.769231	0.555556	0
		182.5	0.960961	1.15942	0.97035	0.445434	0.620155	0.687285	0.851064	0.493827	0	1.22807	0.855107	1.41176	1.32597	1.10092	1.4	3.07692	4.57143	1.40351	2.89855	1.30719	2.88288	5.88235	5.37313	0	5.71429	2.64463	2	4.21053	3.63636	2.35294	4.50704	2.66667	3.44086	3.87097	0.555556	0	1.73913	0.833333	0.373832	1.48148	1.72043	0.76555	1.37931	0.392157	0	1.11111	0
		187.5	1.32132	1.15942	1.40162	0.979955	0.930233	1.09966	1.10638	1.23457	0.470588	1.22807	0.760095	0.470588	1.32597	1.10092	2	3.69231	1.14286	1.16959	4.05797	2.0915	2.16216	3.52941	2.98507	1.95122	3.80952	3.96694	2.66667	6.31579	3.63636	4.36975	3.38028	5.33333	1.72043	1.29032	1.66667	1.69492	0	0.416667	1.1215	1.48148	0.860215	1.14833	0.804598	2.35294	0	1.66667	3.80952
		192.5	0.720721	1.15942	0.754717	0.712695	0.310078	0.962199	1.02128	0.740741	0.941176	0.964912	0.760095	1.88235	0.441989	1.10092	1.6	0.615385	1.14286	0.935673	1.73913	1.83007	2.52252	3.52941	2.38806	3.90244	1.90476	2.97521	2.66667	4.21053	2.42424	4.36975	4.50704	8	2.15054	2.58065	1.11111	0	1.73913	0.416667	1.1215	0.987654	0.430108	2.10526	1.03448	0.784314	1.53846	2.22222	1.90476
		197.5	0.600601	1.15942	0.431267	0.979955	1.24031	0.824742	0.595745	1.23457	0.470588	0.789474	0.855107	0.941176	1.54696	1.46789	1.8	2.46154	2.28571	1.63743	0	1.56863	1.44144	8.23529	2.38806	2.92683	2.85714	5.61983	2	10.5263	4.24242	4.03361	5.07042	9.33333	3.01075	2.58065	1.11111	0.338983	1.73913	1.66667	0	1.48148	0.860215	0.956938	1.49425	0.392157	0	1.11111	1.90476
	1.33mW	-197.5	1.55718	1.12	1.5894	0.8413	1.04575	1.35802	1.57265	1.33333	1.86916	1.37457	1.09015	1.84615	1.42857	1.81818	1.02564	1.40351	2	0.833333	0.930233	1.03448	0.5	0	1.15942	0.655738	0	0.839161	1.875	3.07692	1.76471	1.5	0	0.97561	0	0	0	1.83486	0	2.13333	0.606061	1.29032	0	1.81818	0.97561	1.42857	0	1.17647	0
		-192.5	1.36253	0.96	0.794702	0.8413	1.04575	1.35802	0.752137	0.444444	0	0.756014	0.503145	0.307692	2.14286	0.909091	2.05128	2.80702	0	0.416667	0.930233	1.03448	1.5	2	0	0.655738	1.11111	1.3986	1.25	0	0.588235	1.5	0.512821	0.97561	0.5	1.53846	0.625	0.366972	0	0.533333	0.606061	0	0	0.909091	1.46341	1.42857	1.33333	1.17647	0
		-187.5	1.07056	0.8	1.4128	1.14723	0.784314	0.864198	0.683761	1.11111	1.1215	0.962199	1.00629	1.53846	0	0.909091	0	0	2	0	0	0	1	1	0.57971	1.31148	0.555556	0.559441	0	1.53846	0	1	0.512821	3.90244	1	4.61538	0.625	1.10092	0	0.533333	1.21212	0	1.17647	0.606061	0.487805	2.85714	2.66667	0	5
		-182.5	0.583942	0.96	0.706402	0.994264	1.30719	0.987654	1.36752	1.55556	0.747664	1.16838	1.25786	0.923077	1.42857	1.81818	1.53846	0.701754	0	1.66667	0	1.37931	1	1	2.31884	0.655738	2.22222	0.559441	0	1.53846	1.76471	1	3.07692	0.97561	0.5	0	1.875	0.733945	0	1.06667	1.21212	1.29032	1.17647	1.51515	1.46341	4.28571	1.33333	3.52941	0
		-177.5	0.875912	0.96	0.794702	0.688337	0.522876	0.864198	0.752137	0.888889	0.747664	0.687285	1.34172	0.923077	0.714286	0	2.05128	1.40351	2	1.25	4.65116	1.72414	1	0	0.57971	0	0	0.559441	2.5	0	0	0.5	1.53846	0	3	1.53846	1.25	0.733945	0	1.06667	0	0	1.17647	0	0.97561	0	1.33333	1.17647	2.5
		-172.5	0.875912	1.12	0.706402	0.917782	1.04575	0.740741	0.615385	0.666667	0.747664	0.756014	0.67086	0.923077	0.714286	1.81818	0.512821	0.701754	0	1.25	0.930233	0.689655	0.5	2	0.57971	1.31148	0.555556	1.95804	0	0	0.588235	1.5	0.512821	2.92683	0.5	1.53846	0.625	2.20183	0	1.06667	0.606061	1.29032	1.17647	1.81818	1.46341	5.71429	1.33333	5.88235	0
		-167.5	0.486618	0.56	0.618102	0.764818	0.261438	0.864198	0.752137	0.666667	1.49533	0.893471	1.174	1.23077	1.42857	0	1.02564	0.701754	0	1.25	0.930233	1.37931	1	1	1.15942	1.31148	1.66667	0.27972	1.875	1.53846	0	0.25	2.05128	1.95122	0	0	0	1.83486	0	0.533333	1.81818	0	1.17647	0.909091	0.487805	0	0	1.17647	0
		-162.5	1.07056	0.72	1.0596	0.917782	1.56863	1.23457	1.16239	1.11111	0.747664	1.09966	0.67086	0.923077	0.714286	0.909091	2.05128	0.701754	0	1.25	0	1.72414	0	3	2.31884	0.655738	1.66667	2.51748	0.625	1.53846	0.588235	0.5	2.5641	0.97561	0.5	0	0.625	1.46789	4.44444	2.13333	1.21212	1.29032	2.35294	0.606061	0.97561	0	1.33333	0	0
		-157.5	0.681265	0.72	1.0596	1.14723	1.30719	1.48148	0.957265	1.77778	1.1215	0.893471	1.09015	0.615385	1.42857	0	1.53846	1.40351	2	0.833333	0	0.689655	1.5	0	1.15942	0.655738	0.555556	1.67832	1.875	0	1.76471	1.5	1.53846	1.95122	0.5	0	1.875	1.46789	0	1.06667	1.21212	0	0	1.51515	0.487805	1.42857	4	3.52941	5
		-152.5	0.973236	0.48	0.971302	0.764818	0	0.864198	0.615385	0.444444	0.747664	0.4811	0.419287	1.84615	0	0.909091	0.512821	0	2	0.833333	1.86047	0.344828	0.5	1	1.15942	0.655738	1.11111	0.559441	1.25	1.53846	1.76471	1	0.512821	0	1.5	1.53846	0	0.733945	0	1.6	0.606061	1.29032	1.17647	2.12121	1.95122	0	2.66667	0	0
		-147.5	0.973236	0.96	1.0596	0.8413	1.04575	0.740741	1.09402	0.222222	1.86916	1.03093	1.25786	0.923077	0.714286	0.909091	0.512821	0.701754	0	0.416667	0.930233	0.344828	0	1	1.15942	0	1.66667	1.3986	0	0	1.17647	0.5	0	0.97561	0.5	0	1.875	0.733945	4.44444	0.533333	0.606061	0	1.17647	0.30303	0.487805	1.42857	0	1.17647	0
		-142.5	0.875912	0.72	0.971302	1.14723	1.04575	0.493827	1.16239	1.55556	0.373832	1.03093	0.67086	0.307692	1.42857	0.909091	0.512821	1.40351	0	1.66667	0	0.344828	0.5	1	0.57971	0.655738	0.555556	0.559441	0	0	1.76471	0	1.53846	2.92683	1	3.07692	1.25	0.733945	4.44444	0	3.0303	2.58065	1.17647	0.909091	0.487805	0	1.33333	0	2.5
		-137.5	1.16788	0.8	1.5011	0.764818	0.522876	0.740741	0.957265	0.666667	0.373832	1.16838	0.838574	0.615385	0.714286	1.81818	1.53846	1.40351	0	0	0	1.03448	2	1	1.15942	0.655738	1.66667	0	0	1.53846	0	1.5	1.02564	0.97561	0.5	1.53846	0.625	1.83486	0	1.06667	0.606061	0	0	0.909091	1.95122	0	0	0	0
		-132.5	1.07056	0.88	0.883002	1.14723	1.30719	0.740741	0.683761	1.11111	1.49533	0.756014	1.00629	1.23077	2.85714	0	1.02564	1.40351	0	1.25	0.930233	1.37931	0	2	0.57971	0	0.555556	1.3986	0	0	0.588235	1.5	0.512821	0	0.5	1.53846	0.625	0.733945	0	0.533333	0.606061	0	1.17647	0.909091	1.46341	0	0	0	0
		-127.5	1.07056	0.96	1.2362	1.14723	1.56863	1.48148	0.820513	0.888889	0.747664	0.756014	1.34172	0.615385	0	0.909091	0	2.10526	0	1.25	0.930233	0	1.5	3	1.15942	0.655738	1.11111	1.95804	0.625	3.07692	1.17647	1.25	1.53846	1.95122	2.5	0	1.25	0.733945	4.44444	0.533333	0	1.29032	1.17647	1.21212	0.487805	0	0	0	0
		-122.5	0.973236	0.96	1.0596	1.22371	0.784314	1.23457	0.752137	0.444444	2.24299	0.756014	1.00629	1.53846	0.714286	0.909091	0.512821	1.40351	0	1.25	2.7907	1.37931	1.5	2	0	1.31148	0	1.3986	0.625	3.07692	0	1	1.02564	3.90244	1.5	0	1.875	0.733945	0	1.6	0	3.87097	0	0	1.46341	1.42857	0	2.35294	2.5
		-117.5	1.07056	0.88	1.1479	1.37667	1.30719	1.11111	1.02564	1.11111	1.49533	0.824742	0.67086	1.23077	2.14286	0.909091	0.512821	0.701754	2	0.833333	1.86047	1.03448	1.5	0	0.57971	0	1.66667	0.559441	3.125	0	2.94118	1.25	1.02564	0	1	1.53846	0.625	1.10092	0	0.533333	2.42424	0	2.35294	1.21212	1.46341	1.42857	1.33333	2.35294	0
		-112.5	0.778589	0.64	0.618102	0.764818	0.522876	0.864198	0.957265	0.666667	0	0.893471	0.67086	0	0.714286	2.72727	0.512821	0	0	1.66667	0	0.689655	0.5	0	2.31884	0.655738	2.77778	0.559441	1.25	0	1.76471	0.75	1.53846	0	1.5	0	0.625	0.366972	0	0	0	0	1.17647	0.30303	0.487805	1.42857	0	0	0
		-107.5	0.973236	0.88	0.971302	0.688337	1.04575	0.493827	1.23077	1.11111	0.373832	1.51203	1.42558	0.923077	0.714286	3.63636	0.512821	0	4	0.416667	0	0.689655	0	1	1.15942	2.62295	0.555556	1.3986	1.25	0	1.17647	1.25	0.512821	0	1	0	0	1.83486	4.44444	1.06667	1.21212	0	1.17647	1.21212	1.46341	1.42857	1.33333	0	5
		-102.5	0.875912	1.04	0.794702	1.30019	1.04575	1.35802	1.29915	2.22222	1.1215	0.893471	1.25786	0.923077	2.85714	3.63636	2.05128	0.701754	2	0.416667	0.930233	1.72414	0	1	1.15942	1.31148	1.11111	1.3986	1.875	1.53846	1.17647	1.5	2.05128	1.95122	2.5	0	0	0.733945	0	1.6	1.81818	0	1.17647	0.606061	0.487805	0	2.66667	1.17647	2.5
		-97.5	0.681265	1.2	0.883002	0.917782	1.04575	0.864198	1.09402	0.888889	0	1.16838	0.838574	0.615385	1.42857	1.81818	1.02564	1.40351	4	0.416667	2.7907	0.344828	2	0	0.57971	0.655738	0.555556	1.11888	0.625	3.07692	0	0.25	0.512821	1.95122	1.5	4.61538	0.625	0.366972	4.44444	2.13333	0.606061	1.29032	1.17647	0.909091	1.95122	1.42857	0	1.17647	0
		-92.5	0.486618	0.72	1.2362	0.994264	1.04575	0.493827	0.547009	0.888889	1.1215	0.618557	0.754717	2.15385	1.42857	0.909091	1.53846	0	2	0.416667	0.930233	1.03448	0	2	1.73913	1.96721	1.66667	0.559441	1.25	0	0.588235	0.75	0.512821	0	0	0	0.625	1.46789	0	2.13333	0	0	0	1.21212	0.97561	1.42857	0	1.17647	2.5
		-87.5	1.36253	0.8	1.1479	0.688337	0.784314	1.11111	0.957265	1.11111	0.747664	0.962199	1.174	1.23077	0.714286	0	1.02564	0.701754	0	1.66667	0.930233	1.03448	1.5	1	0	1.31148	0	0.559441	0.625	0	0.588235	2	1.02564	0.97561	0.5	1.53846	0	0.733945	0	1.06667	1.21212	1.29032	1.17647	1.21212	1.46341	1.42857	1.33333	0	2.5
		-82.5	1.94647	0.88	1.5894	0.994264	1.04575	1.23457	0.888889	0.888889	1.49533	1.23711	0.419287	0.923077	0	0.909091	0.512821	0.701754	2	2.08333	1.86047	0.344828	1	0	2.89855	1.31148	1.66667	1.3986	1.875	1.53846	1.17647	0.75	0	0	1.5	0	1.25	1.46789	0	0.533333	0	1.29032	0	0.606061	1.46341	0	2.66667	0	0
		-77.5	0.681265	0.96	0.706402	0.688337	0.522876	0.864198	0.888889	1.55556	1.1215	1.09966	1.174	0.615385	2.14286	0.909091	2.5641	0.701754	2	0.416667	0.930233	0	1	1	1.15942	1.31148	1.66667	0.839161	0.625	0	2.35294	1.5	1.53846	0	0.5	3.07692	1.25	1.83486	4.44444	0.533333	1.21212	0	0	1.21212	0.97561	1.42857	0	0	0
		-72.5	1.07056	1.12	0.618102	0.688337	0.784314	1.23457	0.752137	0.666667	0.747664	0.962199	1.174	0.615385	0.714286	1.81818	1.02564	1.40351	0	1.66667	0.930233	0.689655	0.5	1	1.15942	1.31148	0.555556	0.839161	0.625	0	0.588235	1.5	0	0.97561	0	1.53846	2.5	1.10092	4.44444	0.533333	1.21212	1.29032	2.35294	0.606061	0.487805	1.42857	1.33333	1.17647	0
		-67.5	1.07056	0.96	0.883002	1.14723	0.522876	0.740741	1.29915	0	0.747664	1.51203	0.922432	1.23077	0.714286	0.909091	1.02564	1.40351	2	0.833333	0	1.03448	0.5	0	0	0	0	0	0	4.61538	0.588235	1.5	1.53846	0	0	0	2.5	0.733945	0	0.533333	0.606061	2.58065	0	1.81818	0.97561	0	0	0	0
		-62.5	1.55718	1.52	1.9426	1.07075	2.35294	1.48148	1.36752	1.11111	0.747664	1.58076	1.59329	0.923077	0.714286	0.909091	0.512821	1.40351	0	1.25	0	1.72414	1.5	2	0.57971	0	0	1.95804	0	4.61538	0	0.75	0.512821	0.97561	1	1.53846	0	1.46789	0	1.6	1.81818	1.29032	2.35294	1.51515	0.487805	0	1.33333	0	0
		-57.5	0.583942	1.6	0.618102	1.22371	1.04575	0.37037	1.36752	0.666667	0.747664	1.03093	0.922432	0.615385	0.714286	0	1.02564	0	0	1.66667	0	1.72414	0.5	0	0	1.31148	1.11111	0.559441	2.5	1.53846	1.17647	1	0	1.95122	1	1.53846	1.25	1.10092	0	1.6	1.21212	1.29032	0	0.909091	0.487805	0	1.33333	3.52941	0
		-52.5	0.681265	1.28	0.794702	1.07075	0.522876	1.35802	1.23077	0.444444	0.747664	0.893471	1.25786	0.615385	0	0.909091	1.02564	2.80702	0	1.25	0	2.06897	1	1	1.15942	2.62295	1.66667	0.839161	0.625	0	1.76471	1	1.02564	0	0	0	1.25	1.10092	0	1.6	0.606061	2.58065	2.35294	0.30303	1.46341	1.42857	0	3.52941	2.5
		-47.5	0.973236	1.52	1.0596	1.22371	0.784314	0.864198	1.50427	1.11111	1.1215	1.30584	1.00629	0.923077	0.714286	0.909091	0.512821	2.80702	0	1.25	2.7907	0.344828	2	1	1.73913	1.31148	0	1.3986	0	1.53846	1.76471	1	0.512821	0.97561	1	3.07692	3.75	0.733945	0	1.6	0	2.58065	2.35294	1.51515	0.97561	0	0	0	2.5
		-42.5	1.45985	1.04	1.5011	0.994264	2.35294	1.23457	0.957265	2	1.49533	0.893471	1.76101	1.84615	1.42857	0.909091	1.02564	0.701754	2	0.416667	0.930233	1.03448	1	0	0	0.655738	0.555556	0.839161	1.25	1.53846	1.17647	0.5	0.512821	0.97561	1	0	0	0.733945	0	1.6	1.81818	1.29032	0	0.909091	0.487805	1.42857	1.33333	1.17647	2.5
		-37.5	1.16788	0.96	0.883002	0.764818	0.261438	0.987654	0.888889	1.33333	1.49533	1.16838	0.838574	1.23077	0.714286	0	1.02564	0.701754	0	0.833333	0	1.03448	1.5	1	1.73913	1.31148	1.66667	0.559441	0.625	0	0.588235	1	3.07692	0	2.5	0	2.5	0	0	0.533333	1.81818	0	1.17647	1.51515	0.97561	1.42857	0	0	0
		-32.5	0.973236	1.28	1.4128	1.22371	1.04575	0.740741	1.29915	1.33333	1.1215	0.824742	1.34172	0.615385	0	0.909091	0.512821	0.701754	2	0.833333	0	2.06897	0	1	0	2.62295	0.555556	0.839161	0.625	0	0.588235	0.5	0	0.97561	1	0	0	1.10092	0	0.533333	1.21212	2.58065	2.35294	0.606061	0.97561	1.42857	1.33333	0	0
		-27.5	1.07056	0.8	0.971302	1.07075	0.784314	1.60494	1.02564	0.222222	2.24299	1.16838	0.838574	1.53846	1.42857	0.909091	1.53846	0.701754	0	0	1.86047	2.41379	1	1	1.73913	0.655738	1.11111	1.3986	2.5	0	1.17647	1.25	2.05128	0.97561	1	3.07692	0	0.733945	0	0.533333	1.81818	1.29032	1.17647	0	1.46341	0	1.33333	1.17647	0
		-22.5	0.778589	0.96	0.883002	1.37667	1.83007	0.864198	0.820513	2.22222	1.1215	0.962199	1.174	0.615385	0.714286	0	0.512821	0	0	2.08333	2.7907	0	2.5	1	0	1.31148	0.555556	1.3986	1.875	0	0	0.25	0.512821	0	1.5	0	2.5	0.733945	0	1.6	1.81818	1.29032	0	1.21212	0.487805	0	0	1.17647	0
		-17.5	0.778589	1.04	0.529801	1.07075	0.522876	0.740741	0.888889	0.666667	0.373832	1.23711	0.838574	0.923077	0.714286	0.909091	0	0.701754	4	0.833333	1.86047	1.72414	3	0	0.57971	1.31148	0.555556	0	2.5	0	0.588235	1.25	1.53846	0	2.5	0	0.625	0.366972	0	0.533333	1.21212	2.58065	0	1.81818	1.46341	1.42857	0	1.17647	0
		-12.5	1.16788	1.6	0.883002	1.22371	2.0915	1.35802	1.23077	1.55556	1.1215	1.37457	1.34172	1.23077	1.42857	0	0.512821	1.40351	2	1.25	1.86047	0.689655	2.5	2	1.73913	1.31148	3.33333	1.11888	0	1.53846	2.35294	1	0.512821	0.97561	1.5	0	0	0.733945	0	0.533333	0.606061	0	0	0.30303	0	0	2.66667	0	0
		-7.5	0.973236	1.12	0.618102	0.994264	1.30719	0.740741	0.820513	1.11111	0.373832	0.618557	0.67086	0.615385	1.42857	0	1.02564	1.40351	0	0.833333	0	0.689655	0.5	2	0	0.655738	0	1.67832	0.625	0	0	0.5	0.512821	0.97561	1.5	1.53846	1.875	1.10092	0	0.533333	1.21212	0	0	1.51515	0.97561	0	0	0	2.5
		-2.5	1.16788	1.52	0.883002	1.14723	0.261438	1.23457	0.957265	0.222222	1.86916	0.687285	0.587002	1.53846	0	0.909091	2.05128	0.701754	0	1.25	0.930233	1.37931	0.5	0	2.31884	1.31148	1.66667	0.559441	1.25	0	2.35294	1	0.512821	0	0	0	1.25	0.366972	4.44444	0.533333	0.606061	1.29032	3.52941	0.909091	0.487805	1.42857	2.66667	0	0
	stim-on	2.5	1.16788	1.04	1.2362	0.917782	0.784314	1.7284	1.02564	0.444444	1.1215	1.23711	1.59329	1.23077	0.714286	0.909091	1.53846	0	0	2.5	1.86047	1.37931	1.5	0	0	0	0	0.839161	0	0	0.588235	2	1.53846	0.97561	1	0	1.25	1.46789	8.88889	0	1.21212	1.29032	1.17647	0.30303	0.487805	1.42857	2.66667	1.17647	2.5
	stim-on	7.5	0.973236	0.88	1.0596	1.07075	0	0.617284	1.02564	1.11111	0.373832	1.09966	0.922432	0.615385	2.85714	2.72727	3.07692	0.701754	0	2.5	0.930233	0.689655	2.5	3	1.15942	3.27869	2.22222	1.67832	2.5	1.53846	1.76471	1.75	2.05128	0.97561	0.5	4.61538	0	1.10092	8.88889	1.06667	0.606061	2.58065	2.35294	1.51515	1.95122	0	1.33333	1.17647	0
	stim-on	12.5	0.778589	1.36	1.0596	0.994264	2.0915	0.864198	0.820513	0.888889	1.49533	0.687285	1.25786	1.23077	2.85714	3.63636	2.5641	1.40351	0	3.33333	2.7907	1.37931	2.5	3	1.73913	1.96721	0.555556	1.67832	1.25	0	0.588235	2.25	2.5641	2.92683	1.5	3.07692	0.625	1.83486	0	1.06667	0.606061	1.29032	0	1.21212	0.487805	5.71429	2.66667	1.17647	0
	stim-on	17.5	0.875912	1.12	0.971302	0.917782	0.522876	1.35802	0.957265	1.33333	0.747664	0.893471	1.09015	1.23077	2.85714	3.63636	2.5641	4.21053	0	5.83333	5.5814	2.06897	0.5	2	2.31884	5.2459	2.77778	3.07692	2.5	1.53846	2.35294	2.25	3.07692	0.97561	2	4.61538	2.5	0	0	1.06667	0.606061	2.58065	4.70588	0.909091	1.46341	1.42857	1.33333	1.17647	0
	stim-on	22.5	0.681265	0.56	0.883002	0.8413	1.04575	0.740741	0.752137	0.888889	0.373832	0.618557	1.09015	0.307692	2.14286	5.45455	1.53846	2.10526	0	8.75	8.37209	1.37931	4	2	3.47826	6.55738	2.77778	1.3986	3.75	6.15385	2.35294	3.25	3.58974	0.97561	2.5	6.15385	0.625	0.733945	4.44444	0.533333	1.81818	0	0	1.21212	1.95122	1.42857	2.66667	1.17647	0
	stim-on	27.5	0.875912	1.28	0.883002	1.45315	1.04575	1.11111	0.957265	1.33333	1.1215	0.618557	1.09015	0.923077	3.57143	5.45455	2.5641	2.80702	6	4.16667	1.86047	1.72414	1.5	1	1.15942	0.655738	2.22222	1.67832	1.25	3.07692	1.17647	2	3.07692	0.97561	1	1.53846	1.25	1.46789	0	0.533333	1.81818	1.29032	0	0.909091	0.487805	1.42857	2.66667	1.17647	0
	stim-on	32.5	0.583942	0.72	0.794702	1.30019	1.04575	1.23457	1.23077	1.11111	0.747664	1.16838	0.922432	0.307692	3.57143	4.54545	4.10256	2.80702	2	5	4.65116	3.44828	3	0	1.15942	1.31148	2.22222	2.51748	2.5	3.07692	1.76471	1.75	2.5641	0.97561	3	1.53846	1.875	1.83486	4.44444	0.533333	0.606061	2.58065	1.17647	1.81818	0.97561	0	2.66667	0	2.5
	stim-on	37.5	1.26521	0.96	0.883002	0.8413	0.261438	1.23457	0.752137	1.11111	2.61682	0.756014	0.922432	1.53846	2.14286	0.909091	1.02564	2.80702	0	5.41667	6.51163	0.689655	1.5	2	2.89855	1.96721	3.33333	1.67832	1.875	1.53846	2.94118	2.75	3.07692	3.90244	2	0	3.75	1.46789	8.88889	1.6	1.21212	0	2.35294	0.606061	0.97561	1.42857	0	1.17647	0
	stim-on	42.5	0.681265	0.8	0.883002	1.07075	0.261438	0.37037	0.957265	0.444444	0.373832	0.893471	1.00629	0.307692	0.714286	2.72727	1.53846	2.80702	2	2.91667	1.86047	1.03448	3.5	2	2.89855	1.96721	3.88889	2.51748	1.25	6.15385	0.588235	1.25	1.53846	0.97561	1.5	0	1.875	0	0	0	0	1.29032	3.52941	1.51515	1.95122	1.42857	0	1.17647	0
	stim-on	47.5	1.16788	1.2	1.1479	0.917782	0.784314	1.7284	0.888889	0.888889	1.1215	0.824742	1.42558	1.23077	1.42857	1.81818	2.5641	2.10526	2	5	0.930233	2.41379	2.5	0	2.31884	1.31148	1.66667	1.67832	1.25	0	2.35294	1.25	3.07692	0.97561	0.5	0	2.5	0.366972	0	1.6	0.606061	1.29032	2.35294	0.30303	0.487805	2.85714	1.33333	2.35294	2.5
		52.5	0.973236	0.96	1.2362	0.994264	0.522876	1.97531	0.957265	0.444444	0.373832	1.23711	0.838574	1.23077	4.28571	3.63636	3.58974	1.40351	2	5.41667	1.86047	1.37931	1	0	1.15942	1.96721	1.66667	1.3986	1.875	0	1.17647	0.5	1.53846	0.97561	2	0	1.875	0.366972	0	1.06667	3.0303	1.29032	3.52941	1.81818	3.90244	0	0	0	0
		57.5	0.778589	1.04	0.706402	0.994264	0.522876	0.864198	0.683761	0.888889	0.747664	0.756014	1.09015	0.615385	1.42857	1.81818	1.02564	2.80702	4	2.91667	0.930233	1.72414	1	1	0	1.96721	3.88889	0.839161	0.625	1.53846	0.588235	1.75	2.05128	0	2.5	3.07692	1.875	1.46789	0	0.533333	1.21212	5.16129	4.70588	1.51515	1.46341	1.42857	0	0	0
		62.5	0.973236	0.64	1.3245	0.764818	1.30719	0.617284	1.02564	0.666667	0.747664	1.03093	0.838574	1.53846	1.42857	0.909091	1.53846	1.40351	0	5.83333	2.7907	1.37931	1	0	0.57971	1.96721	1.11111	0.27972	1.25	1.53846	0.588235	0.75	1.53846	1.95122	1	1.53846	1.25	0.733945	0	1.6	1.81818	2.58065	2.35294	1.81818	0	1.42857	0	1.17647	0
		67.5	0.583942	0.72	0.441501	0.764818	1.30719	0.987654	0.478632	1.11111	0.747664	0.756014	1.174	1.23077	1.42857	0	2.05128	2.10526	0	2.08333	4.65116	2.41379	0.5	1	0.57971	0.655738	0.555556	0.839161	0	0	0.588235	1	1.53846	0.97561	0	1.53846	0.625	1.83486	0	0.533333	1.21212	1.29032	2.35294	2.12121	2.92683	2.85714	1.33333	0	5
		72.5	0.486618	0.56	0.618102	0.917782	0	0.740741	1.02564	0.444444	1.49533	1.03093	0.922432	0.615385	2.14286	1.81818	1.02564	2.10526	2	2.08333	2.7907	1.37931	1	1	1.15942	0.655738	1.66667	0.27972	1.25	1.53846	1.76471	0.25	1.02564	0	2.5	0	0.625	0.366972	0	0	1.21212	2.58065	2.35294	1.81818	0.97561	0	2.66667	0	5
		77.5	1.16788	0.88	1.3245	1.07075	0.261438	1.11111	1.09402	0.666667	0.747664	1.03093	0.67086	0.923077	2.85714	0.909091	4.61538	2.80702	0	2.08333	1.86047	2.06897	1	1	1.73913	2.62295	1.11111	0.27972	0.625	3.07692	0.588235	1.5	2.05128	0.97561	1.5	0	0.625	2.56881	0	1.6	1.21212	5.16129	2.35294	0.30303	1.46341	2.85714	1.33333	2.35294	0
		82.5	0.875912	0.88	1.0596	0.611855	0.784314	0.740741	1.50427	0.444444	0.373832	1.23711	1.00629	0.615385	6.42857	3.63636	3.58974	3.50877	2	2.08333	1.86047	0	1	1	1.15942	1.31148	1.11111	0.839161	0.625	0	1.76471	1.5	0.512821	0.97561	1.5	0	0.625	1.10092	4.44444	2.13333	0	5.16129	0	1.21212	0.487805	2.85714	0	1.17647	0
		87.5	0.973236	0.72	0.706402	0.535373	0.784314	0.740741	0.752137	1.11111	0	0.824742	0.838574	0.307692	5	7.27273	4.61538	2.10526	0	2.08333	3.72093	1.72414	1.5	5	2.89855	1.96721	0.555556	1.67832	0.625	0	2.35294	1	1.53846	4.87805	0.5	1.53846	0	1.46789	4.44444	0.533333	1.81818	0	1.17647	1.21212	1.95122	1.42857	1.33333	0	0
		92.5	0.778589	1.04	0.706402	1.07075	0.784314	0.864198	1.16239	1.11111	1.1215	0.893471	0.754717	1.84615	5.71429	1.81818	8.20513	1.40351	0	2.91667	0.930233	1.72414	1.5	1	1.15942	0	1.11111	1.11888	1.875	0	0.588235	2.5	0.512821	1.95122	1.5	0	1.875	1.10092	0	1.06667	0.606061	1.29032	1.17647	0	1.46341	1.42857	0	0	0
		97.5	1.36253	0.96	1.1479	0.8413	0.522876	2.09877	0.820513	0.666667	1.1215	0.893471	0.922432	1.53846	2.85714	2.72727	2.5641	0.701754	2	1.66667	0.930233	1.37931	0.5	0	1.73913	0.655738	2.22222	0.839161	1.25	0	1.76471	1	1.02564	0.97561	2	1.53846	0.625	0.366972	4.44444	0.533333	0.606061	1.29032	1.17647	1.21212	1.46341	1.42857	2.66667	0	2.5
		102.5	1.36253	1.2	1.0596	1.14723	1.04575	0.864198	0.957265	0.444444	1.1215	1.09966	0.67086	0.615385	3.57143	4.54545	4.10256	2.80702	2	2.5	2.7907	0.344828	2	2	1.73913	1.96721	1.66667	1.11888	1.25	1.53846	0.588235	0.75	2.05128	0	1.5	1.53846	2.5	1.46789	4.44444	0	1.21212	1.29032	2.35294	1.21212	0.97561	1.42857	1.33333	1.17647	0
		107.5	1.26521	0.72	0.971302	0.917782	0.522876	1.35802	0.957265	0.666667	1.86916	1.16838	0.754717	2.15385	2.85714	3.63636	2.5641	2.10526	6	0.833333	1.86047	0.689655	0.5	1	2.89855	1.96721	2.77778	1.11888	2.5	0	2.94118	2	3.07692	1.95122	3	1.53846	1.25	1.10092	0	2.13333	0.606061	2.58065	4.70588	2.72727	0.97561	0	1.33333	1.17647	0
		112.5	1.26521	0.64	1.2362	0.764818	0.522876	0.987654	0.820513	1.11111	0.747664	0.756014	1.174	1.23077	2.85714	3.63636	1.53846	1.40351	0	0.416667	0.930233	2.41379	0.5	1	0.57971	1.31148	0.555556	1.67832	2.5	4.61538	0.588235	1.25	2.05128	2.92683	2	3.07692	1.25	1.46789	0	0.533333	0.606061	0	2.35294	0.606061	2.43902	0	1.33333	0	0
		117.5	0.973236	0.64	0.794702	0.688337	0.522876	1.11111	0.820513	0.888889	0.747664	0.756014	0.922432	1.23077	2.14286	0.909091	2.05128	0.701754	0	2.5	3.72093	1.03448	0.5	3	0.57971	0	1.66667	1.3986	0.625	1.53846	1.76471	1.25	1.53846	1.95122	1	0	0	0.366972	0	1.06667	1.81818	1.29032	0	0.30303	1.95122	0	1.33333	1.17647	5
		122.5	1.55718	1.28	1.5011	1.22371	1.30719	0.864198	1.16239	1.33333	1.1215	1.23711	1.42558	0.923077	2.85714	0.909091	2.05128	2.10526	2	0.833333	2.7907	1.72414	1.5	2	1.73913	2.62295	2.22222	0.839161	1.25	3.07692	1.76471	1.25	1.53846	2.92683	2	1.53846	0	0.733945	0	1.06667	0	2.58065	0	1.21212	0	0	0	0	0
		127.5	0.778589	1.36	0.794702	0.917782	0.522876	1.23457	1.57265	0.888889	2.61682	1.4433	1.42558	1.84615	3.57143	0	3.07692	1.40351	2	1.66667	2.7907	1.03448	0.5	2	2.31884	1.96721	1.66667	1.3986	1.875	1.53846	1.76471	1.25	2.5641	3.90244	1	9.23077	1.25	0	4.44444	2.66667	0	3.87097	0	0.909091	1.46341	1.42857	0	1.17647	0
		132.5	0.973236	1.36	0.883002	1.45315	2.0915	1.11111	1.4359	2	1.49533	1.71821	1.174	0.923077	2.85714	0.909091	3.07692	1.40351	4	1.25	0	3.10345	0.5	1	2.31884	1.96721	2.77778	1.3986	3.125	0	1.76471	2	2.05128	0.97561	1.5	1.53846	0.625	0.366972	4.44444	1.06667	1.21212	1.29032	1.17647	0	2.92683	0	1.33333	1.17647	0
		137.5	2.33577	1.52	1.6777	1.30019	1.04575	1.60494	1.4359	1.33333	1.49533	1.37457	0.922432	1.53846	2.14286	0	1.53846	1.40351	2	1.25	0.930233	0.689655	0.5	2	2.89855	2.62295	1.11111	1.95804	1.25	3.07692	1.76471	1.75	2.05128	0.97561	2	7.69231	1.875	2.20183	4.44444	0.533333	3.0303	1.29032	2.35294	0.606061	1.46341	0	2.66667	0	2.5
		142.5	1.6545	1.2	1.3245	1.45315	2.0915	1.35802	1.29915	1.33333	1.49533	1.30584	0.587002	2.46154	4.28571	0.909091	4.10256	0	2	2.08333	0.930233	0.344828	1.5	2	1.73913	0.655738	1.66667	3.63636	0.625	4.61538	0.588235	2.25	3.07692	6.82927	1	3.07692	1.25	0.366972	4.44444	0.533333	0	1.29032	3.52941	0.909091	0.487805	0	2.66667	1.17647	0
		147.5	1.07056	1.2	1.4128	1.07075	0.261438	1.97531	0.888889	0.444444	1.49533	0.893471	0.503145	0.615385	2.14286	1.81818	2.05128	0.701754	0	1.66667	2.7907	0.689655	2.5	2	2.89855	2.62295	2.22222	2.23776	2.5	0	1.76471	2.75	2.5641	2.92683	1	0	0.625	1.83486	0	1.06667	0.606061	1.29032	2.35294	0.30303	0.97561	1.42857	2.66667	0	2.5
		152.5	0.778589	1.04	0.883002	1.37667	1.30719	0.987654	1.29915	1.55556	0.747664	1.16838	0.838574	0.615385	2.14286	3.63636	1.53846	0	2	2.5	1.86047	1.03448	0.5	3	1.15942	1.96721	1.11111	1.11888	2.5	1.53846	1.17647	2.25	2.05128	1.95122	3	4.61538	1.25	0.366972	0	0	1.21212	1.29032	2.35294	0.909091	0.487805	1.42857	0	2.35294	0
		157.5	1.16788	1.12	0.883002	1.22371	1.83007	1.60494	0.957265	1.33333	0.747664	1.16838	1.00629	1.53846	2.85714	3.63636	3.58974	0	0	1.25	0.930233	0.689655	0.5	6	2.89855	1.31148	2.77778	2.51748	2.5	0	2.94118	2.75	2.05128	4.87805	0.5	1.53846	1.25	1.10092	0	1.6	1.21212	1.29032	1.17647	0.909091	0.487805	2.85714	0	1.17647	0
		162.5	1.16788	0.88	1.0596	1.30019	0.784314	1.11111	0.752137	1.11111	1.49533	0.893471	0.754717	1.84615	2.14286	0	1.02564	0.701754	0	2.91667	4.65116	0.689655	2	2	1.73913	1.96721	1.66667	1.67832	0.625	1.53846	1.17647	1.75	1.02564	0.97561	3	3.07692	1.25	0.366972	8.88889	1.6	3.0303	2.58065	2.35294	1.51515	0.487805	0	2.66667	0	2.5
		167.5	1.16788	1.2	1.4128	0.917782	1.30719	1.60494	1.16239	1.33333	1.49533	1.03093	0.838574	1.53846	0.714286	0	0	2.10526	2	2.91667	4.65116	2.06897	2	3	3.47826	1.31148	2.77778	2.23776	1.25	1.53846	2.35294	1.75	0.512821	2.92683	2	1.53846	0.625	1.46789	0	0.533333	0.606061	0	1.17647	1.51515	1.46341	0	1.33333	0	0
		172.5	1.07056	1.36	0.883002	0.764818	1.83007	1.23457	1.09402	1.55556	1.1215	0.824742	1.34172	1.53846	4.28571	1.81818	1.02564	0.701754	0	2.5	4.65116	0.689655	1	2	2.31884	0.655738	3.88889	1.67832	1.25	1.53846	2.35294	1.25	2.05128	2.92683	2	3.07692	0.625	1.46789	0	1.06667	0	0	1.17647	1.51515	0	0	2.66667	0	2.5
		177.5	1.26521	1.28	1.2362	1.37667	0.784314	1.23457	1.23077	0.666667	1.49533	1.03093	1.174	1.53846	3.57143	3.63636	2.05128	1.40351	2	0.833333	1.86047	0.344828	2	3	1.73913	1.96721	2.22222	1.3986	1.25	3.07692	3.52941	1.5	3.58974	2.92683	2	4.61538	0.625	1.46789	0	0.533333	0.606061	1.29032	0	2.72727	0.97561	0	0	0	0
		182.5	0.973236	1.04	0.794702	0.917782	0.261438	0.864198	0.615385	1.55556	0.373832	0.824742	1.09015	0.307692	0.714286	2.72727	2.05128	0	2	2.08333	1.86047	1.03448	2	4	0.57971	0	1.11111	1.95804	0	1.53846	0.588235	2.5	1.53846	2.92683	2	3.07692	1.25	0.733945	0	1.06667	0.606061	1.29032	2.35294	1.21212	0.487805	1.42857	2.66667	2.35294	2.5
		187.5	1.36253	1.12	1.3245	1.22371	1.04575	1.35802	1.4359	0.888889	1.86916	1.23711	1.174	1.84615	1.42857	1.81818	1.53846	1.40351	2	1.25	0.930233	2.41379	2.5	3	1.15942	1.96721	1.66667	2.51748	3.75	3.07692	1.76471	2.5	2.05128	2.92683	1.5	0	1.25	1.46789	0	1.06667	0.606061	1.29032	1.17647	1.21212	0.97561	1.42857	4	1.17647	2.5
		192.5	1.07056	0.8	0.971302	0.611855	1.30719	1.11111	1.16239	0.888889	1.1215	0.893471	0.503145	0.923077	2.14286	0.909091	1.53846	3.50877	4	0.416667	1.86047	1.72414	0.5	3	2.31884	1.96721	1.11111	1.11888	4.375	0	1.76471	1.75	2.05128	0.97561	3	0	1.875	0.366972	4.44444	1.6	1.21212	2.58065	2.35294	1.21212	0	2.85714	4	0	2.5
		197.5	0.681265	1.04	0.883002	0.8413	1.30719	1.23457	1.09402	1.33333	2.24299	1.03093	0.754717	1.23077	2.85714	3.63636	2.5641	1.40351	0	1.25	1.86047	2.41379	1	1	1.73913	1.96721	1.11111	1.3986	1.875	4.61538	1.17647	1.25	3.58974	0	2	6.15385	1.875	0.733945	0	1.06667	0.606061	0	2.35294	1.21212	1.95122	0	1.33333	0	0
[truncated: 17 more columns]

## Sheet: Figure 3e
Figure 3e
number of responsive vlPAG CELLS
		0.37mW	0.54mW	0.75mW	1.03mW	1.33mW
	vlPAG contralateral	14	13	19	29	37
	vlPAG ipsilateral	2	6	10	25	27

## Sheet: Figure 3f
Figure 3f
	Cell	Latency (ms)
	s020_0108_1-5_c2q2.t1	23
	s020_0108_1-5_c4q1.t1	29
	s020_0108_1-5_c8q2.t1	19
	s021_0108_1-5_c2q2.t1	7
	s021_0108_1-5_c6q1.t2	7
	s021_0108_1-5_c6q2.t1	17
	s022_0108_1-5_c2q2.t1	9
	s022_0108_1-5_c4q1.t1	17
	s022_0108_1-5_c4q2.t2	13
	s022_0108_1-5_c4q2.t3	9
	s022_0108_1-5_c6q1.t2	17
	s022_0108_1-5_c6q2.t1	13
	s025_0108_1-5_c4q2.t1	25
	s025_0108_1-5_c4q2.t3	17
	s025_0108_1-5_c6q1.t2	25
	s026_0108_1-5_c4q1.t2	25
	s026_0108_1-5_c8q1.t2	17
	s020_0108_1-5_c1q1.t1	13
	s020_0108_1-5_c5q2.t1	45
	s020_0108_1-5_c7q1.t1	7
	s020_0108_1-5_c7q1.t2	13
	s021_0108_1-5_c3q2.t1	35
	s021_0108_1-5_c5q1.t1	35
	s021_0108_1-5_c5q2.t3	19
	s021_0108_1-5_c7q1.t1	35
	s021_0108_1-5_c7q2.t2	21
	s022_0108_1-5_c1q2.t1	37
	s022_0108_1-5_c3q1.t1	11
	s022_0108_1-5_c3q2.t2	13
	s022_0108_1-5_c5q1.t2	23
	s022_0108_1-5_c7q1.t1	11
	s022_0108_1-5_c7q2.t2	13
	s025_0108_1-5_c1q1.t1	43
	s025_0108_1-5_c1q2.t2	31
	s025_0108_1-5_c7q2.t1	17
	s026_0108_1-5_c7q1.t2	19
	s021_0108_1-5_c15q2.t1	27
	s021_0108_1-5_c15q2.t2	45
	s021_0108_1-5_c9q1.t2	31
	s025_0108_1-5_c13q1.t1	33
	s025_0108_1-5_c15q2.t2	25
	s025_0108_1-5_c9q1.t1	25
	s026_0108_1-5_c13q2.t2	13
	s027_0108_1-5_c9q2.t2	7
	s020_0108_1-5_c12q2.t1	19
	s020_0108_1-5_c14q2.t1	13
	s020_0108_1-5_c16q2.t1	23
	s021_0108_1-5_c12q2.t1	21
	s021_0108_1-5_c12q2.t2	27
	s021_0108_1-5_c14q1.t3	27
	s021_0108_1-5_c14q2.t1	27
	s021_0108_1-5_c14q2.t2	15
	s021_0108_1-5_c16q2.t2	23
	s022_0108_1-5_c12q2.t1	15
	s022_0108_1-5_c12q2.t2	17
	s022_0108_1-5_c14q1.t2	21
	s025_0108_1-5_c10q1.t1	25
	s025_0108_1-5_c12q1.t2	25
	s025_0108_1-5_c14q1.t1	25
	s025_0108_1-5_c16q1.t1	25
	s026_0108_1-5_c10q2.t3	47
	s026_0108_1-5_c12q2.t3	47
	s026_0108_1-5_c14q2.t2	47
	s026_0108_1-5_c16q2.t1	47

## Sheet: Figure 4d
Figure 4d
Freezing (%) during CS in fear conditioning and extinction sessions
		TONE	hM3Dq/hM4Di + Saline													hM4Di + CNO													hM3Dq + CNO
	FC	1	16.5312	9.7561	2.03252	9.21409	37.1274	19.1057	28.6	18.5637	23.3062	2.16802	26.6667	47.9675		25.2033	50.271	0	11.1111	18.6992	27.7778	17.0732	16.8022	18.0217	7.58808	54.2005			35.0949	4.20054	8.53659	1.89702	15.7182	13.8211	5.01355	12.8726	16.8022	7.58808	47.561
			28.7263	41.4634	31.1653	46.206	70.3252	60.1626	40	76.4228	53.9295	15.5827	58.3333	52.71		49.0515	65.5827	36.1789	34.4173	70.7317	80.0813	22.0867	53.523	52.5745	24.1192	50			34.0108	4.47154	39.7019	27.1003	41.8699	26.0163	28.7263	45.122	35.6369	18.6992	60.2981
			31.5718	61.5176	35.7724	71.1382	92.9539	80.7588	66.7	77.9133	62.6016	23.5772	61.6667	74.3902		57.0461	52.8455	58.9431	52.168	80.6233	74.3902	26.6938	67.4797	83.7398	47.29	63.6856			26.2873	52.5745	38.8889	69.7832	70.5962	42.6829	68.1572	41.5989	63.4146	41.0569	77.7778
			46.206	74.1192	32.6558	76.2873	78.3198	67.3442	68	92.4119	67.3442	52.439	66	75.3388		87.3984	49.187	98.7805	57.3171	82.9268	79.8103	60.8401	81.5718	82.3848	69.6477	76.4228			43.4959	55.9621	53.6585	71.9512	38.7534	55.2846	58.5366	65.4472	70.5962	44.0379	68.2927
		5	73.3062	82.7913	72.4932	78	92.6829	66.3957	38.7	84.4173	43.0894	41.7344	85.6667	67.8862		70.0542	79.2683	86.5854	92.2764	90.5149	90.9214	58.4011	75.6098	87.5339	68.4282	97.29			58.4011	93.3604	45.5285	76.8293	52.3035	43.4959	77.2358	61.2466	80.6233	67.6152	83.3333
	E1	1	57.3333	60.2667	60.9333	34.1333	88.2667	70.9333	80.1333	90.4	67.4667	60.2667	82.9333	78.5333		51.3333	63.3333	71.7333	61.6	89.8667	93.7333	73.6	78.5333	85.7333	80.1333	68.4			49.8667	27.4667	64.4	57.2	59.2	45.3333	67.8667	60.2667	62.6667	40.6667	59.7333
			39.4667	55.3333	56.4	32	62.8	54.8	57.8667	94.5333	79.0667	49.3333	74.8	89.4667		47.4667	71.3333	68.6667	53.0667	76.6667	98.6667	55.3333	94.6667	74	61.0667	68.5333			42.9333	42.6667	48	58.9333	60.2667	49.7333	69.7333	52	44.8	22.6667	71.2
			54.9333	60.9333	67.4667	30.4	86.5333	60.5333	55.3333	65.2	67.0667	63.8667	74.6667	78.8		52.8	88.2667	89.0667	59.7333	81.7333	99.6	70.9333	77.6	78	72.6667	76			40.1333	27.7333	36.2667	50.6667	68.8	23.4667	40.9333	48.2667	68	30.8	73.4667
			65.8667	78.2667	88.1333	36.5333	92.4	62.6667	52.9333	89.6	67.7333	64	57.8667	66.9333		55.2	76.5333	73.0667	75.4667	81.0667	100	65.8667	91.2	82	56.2667	74.2667			42.5333	38.9333	50.8	74.6667	45.6	45.4667	27.2	64.9333	53.3333	50.6667	58.1333
			56	52.5333	71.3333	52.1333	74.8	80.4	62.4	94.5333	75.8667	57.7333	60.6667	78.2667		47.3333	81.6	98.1333	67.0667	89.7333	100	51.3333	100	93.8667	66.5333	65.3333			17.4667	30.2667	34.6667	56.2667	58.4	40.5333	39.0667	55.4667	63.4667	27.3333	59.0667
			54	64.8	65.2	40.4	63.7333	55.6	61.7333	93.6	75.8667	48	56.5333	60.2667		25.4667	85.3333	86.2667	58.1333	88.5333	99.6	59.4667	93.4667	93.4667	51.3333	78.8			33.4667	22	22.1333	50.2667	55.0667	36.6667	54.2667	34.2667	80	42.6667	50.2667
			49.0667	77.6	72.2667	61.0667	66.8	77.2	47.6	90.4	59.0667	34.8	51.7333	58.6667		36.4	71.0667	84.6667	59.3333	87.0667	76.8	78.2667	75.2	53.4667	34.1333	85.4667			28.2667	18.8	26.6667	52.1333	50.5333	21.3333	48.9333	60.6667	64.9333	26.6667	41.8667
			53.0667	59.8667	66.4	45.7333	92.9333	56.9333	53.0667	88.2667	74.6667	37.3333	64.9333	81.7333		44.1333	64.2667	87.4667	68.2667	96.9333	96.6667	74.8	94.6667	28.9333	54.9333	77.2			18.8	13.2	22.2667	52.5333	57.8667	34.1333	38	54.1333	46	76.2667	40.2667
			47.6	88.5333	64.4	51.6	80.1333	48.1333	36.1333	88.5333	84.4	23.4667	59.0667	73.4667		48.2667	69.0667	82.6667	79.3333	86.4	97.0667	59.2	84.4	50.8	48.4	74.9333			19.7333	28.4	18.1333	37.4667	65.4667	27.7333	36.5333	65.2	39.7333	35.2	38.2667
			43.3333	63.4667	50.1333	31.8667	84.4	83.0667	44.6667	65.0667	83.0667	45.6	58.2667	48.4		24.8	54.2667	81.3333	69.6	95.3333	99.4667	73.6	96.9333	37.2	58.1333	67.7333			24.4	18.6667	31.6	43.8667	34.6667	16.5333	56.1333	74.4	27.8667	21.2	38.9333
			35.8667	38	73.7333	37.7333	79.7333	81.8667	60.2667	91.8667	73.0667	29.0667	43.6	58		26.9333	62.1333	71.4667	60.9333	90.5333	97.7333	64.4	92.1333	70.5333	64.2667	81.2			18.5333	20.4	34.6667	30.4	41.7333	37.6	58.4	74.6667	50.4	30	23.3333
			29.3333	52.2667	66.5333	49.7333	69.7333	86.4	56.9333	59.6	74.5333	54.8	60.1333	67.3333		25.6	89.0667	74.8	54.9333	74.6667	100	72.8	87.8667	58.4	36.8	82.6667			26	13.6	15.0667	55.3333	44.9333	28.2667	53.2	62.8	34.2667	14.8	21.2
			46.2667	52	81.6	34.6667	64.4	55.3333	29.2	99.8667	57.2	33.0667	47.2	63.3333		29.8667	50.6667	76.4	73.2	85.6	100	66.5333	94.2667	50.1333	40.9333	68.2667			11.2	23.8667	31.0667	37.7333	38.4	33.4667	46.1333	39.3333	30.4	12	44.9333
			18.5333	32.5333	83.7333	64.4	72.2667	73.8667	33.7333	78.4	79.7333	33.7333	42	82.2667		35.4667	88.1333	78.2667	84.4	91.2	100	54.8	84.4	70.6667	47.4667	56.1333			16.5333	20.8	27.2	56.1333	48.6667	37.3333	36	62	65.4667	6.13333	16
			42.1333	74.2667	69.4667	41.4667	65.2	50	40.9333	80.2667	73.7333	34.1333	58.9333	94.8		25.4667	87.8667	77.3333	82.2667	91.3333	98.2667	80.8	64.8	60.5333	34.8	62.9333			6.26667	11.6	43.8667	52.1333	46	68.4	35.0667	53.3333	15.2	36.8	13.6
			28.4	59.4667	83.3333	31.7333	52	63.2	42.4	98.5333	40.8	36.6667	35.7333	41.0667		22.2667	37.3333	88.1333	42.2667	83.6	99.8667	35.0667	92.4	75.3333	49.2	75.4667			11.4667	11.4667	23.3333	22.4	39.0667	57.3333	21.3333	55.2	18.8	25.7333	20
			25.4667	80.1333	77.4667	56	74.1333	72.6667	24.4	55.4667	89.4667	40.8	60.4	70.6667		32.1333	28.9333	67.6	52	84.2667	97.7333	57.0667	78.6667	29.4667	44.2667	75.6			10.6667	5.2	10.4	32.4	46.2667	55.6	34.9333	69.0667	21.8667	19.7333	9.6
			25.2	69.0667	60.4	31.6	54.9333	45.2	31.6	67.3333	75.0667	28.1333	50.2667	60.2667		18.9333	26.9333	62.2667	80.2667	63.7333	100	25.8667	80.1333	24.5333	30	72.2667			16	16.9333	21.8667	19.2	42	30.4	29.7333	70.1333	11.3333	10.5333	19.8667
			22.8	76.5333	77.7333	23.8667	51.0667	58.4	39.7333	42.6667	66	14.2667	62.2667	74		33.0667	56.8	54.4	39.6	85.2	95.8667	59.8667	45.0667	53.0667	51.6	68.2667			8.66667	16.2667	30.6667	26.9333	48.5333	39.8667	17.6	64.9333	29.2	29.4667	8.66667
			27.6	46.4	58.4	35.7333	55.8667	51.8667	36.8	65.6	69.7333	30.8	28	71.3333		46.4	25.0667	66	68.5333	77.2	81.7333	56.8	95.2	73.4667	64	55.8667			9.46667	2.53333	11.6	38.6667	40.1333	30.9333	24.2667	36.9333	0	18.2667	4.8
			28	62.1333	79.7333	83.4667	56.2667	43.6	37.6	100	48.9333	44.6667	60.2667	91.8667		22.5333	24.2667	55.4667	80.9333	81.2	94.2667	77.0667	71.8667	41.8667	60.8	46.5333			9.33333	4.53333	33.3333	32.5333	44.1333	30.6667	34.2667	36	13.6	9.86667	2.26667
			7.86667	70.6667	82.9333	49.4667	77.4667	55.3333	30.1333	63.3333	68	24	23.3333	80.2667		26.6667	1.33333	68.8	59.0667	89.3333	92.5333	79.2	98.4	26	48.9333	39.4667			29.4667	5.6	9.86667	51.4667	45.4667	15.2	29.0667	71.6	3.46667	23.4667	15.8667
			17.6	78.9333	65.6	40.2667	64.4	68.1333	17.4667	89.6	69.0667	26.4	26.6667	45.8667		13.2	52.6667	46	91.0667	77.0667	90.2667	89.2	89.6	25.6	65.3333	34.9333			7.06667	4.66667	20.4	43.2	36.2667	20.9333	47.2	26.9333	10.4	16.9333	14
			24	66.6667	83.6	25.2	51.4667	35.2	32.5333	31.3333	67.7333	20.6667	25.7333	45.0667		25.7333	40.6667	78.8	84.8	72.5333	92.2667	57.8667	92.9333	34.8	46.5333	65.3333			20	1.86667	6	8.8	41.7333	27.0667	20.5333	27.7333	3.46667	22.9333	5.06667
		25	35.4667	49.3333	59.4667	50.5333	81.8667	24.2667	43.7333	50.4	63.2	15.7333	37.7333	49.8667		18	24.5333	75.2	57.3333	67.3333	96.6667	65.0667	89.3333	17.6	56.2667	47.3333			0	8.53333	8.53333	52	44.6667	37.6	31.2	18.6667	19.4667	7.46667	2.53333
	E2	1	49.3333	72.4	72.9333	44.2667	88.6667	62.6667	74.2667	34.6667	70	59.6	51.3333	69.6		63.2	80	55.7333	58.9333	87.6	96.6667	62.2667	92.1333	65.3333	60.6667				35.2	17.3333	29.6	56.6667	66	40	72.1333	71.2	41.2	48.1333	48.1333
			26.1333	41.0667	65.8667	50.2667	84.6667	58.5333	66.9333	54.5333	57.8667	37.8667	58.4	69.4667		38.2667	82.4	65.2	65.0667	71.6	92.4	59.0667	92.9333	38.2667	63.6				20	2.26667	23.0667	26.6667	54.5333	33.7333	48	54.9333	8.93333	43.8667	36.6667
			8.4	52.8	72.6667	11.2	85.3333	72.5333	24.6667	50.6667	40	31.8667	39.6	41.7333		32.2667	57.7333	64.2667	58.2667	77.3333	93.0667	22.8	93.8667	22.2667	44.4				8.8	0	8.4	32.8	33.3333	35.2	24.8	46	13.4667	13.0667	24.5333
			9.46667	48.1333	73.8667	32.9333	46	38.6667	30.8	70.5333	64.5333	47.7333	36.2667	44.5333		31.3333	18.5333	62.1333	51.3333	89.2	72	36.8	78.1333	15.7333	40.4				8	10	16.2667	23.7333	45.2	11.3333	36.1333	43.0667	3.33333	11.6	37.7333
			26.1333	18.8	52	64.5333	69.3333	48.2667	64.5333	55.7333	60.6667	54.8	39.8667	43.2		37.3333	44.5333	60.8	52	92.6667	53.0667	35.7333	82.8	35.3333	23.6				12.5333	0	8.4	16.6667	44.8	35.2	18.2667	55.4667	21.3333	11.2	31.4667
			8	68.5333	72.5333	3.06667	44.8	35.4667	62.6667	67.4667	40.9333	43.8667	43.8667	38.4		23.2	62.4	50.2667	74	90.6667	67.3333	40.9333	73.8667	28.1333	41.7333				6.26667	1.46667	12.6667	15.3333	33.8667	26.1333	35.7333	20.1333	16.5333	14.4	30.4
			18.2667	62.9333	52.9333	21.0667	49.7333	46.1333	22.6667	63.3333	66.1333	44.6667	46.6667	35.0667		38.5333	45.0667	50.8	82.5333	75.8667	89.3333	59.0667	90.9333	10.6667	12				2.66667	5.73333	6.4	22.1333	26.9333	38.1333	18.8	34.1333	5.2	11.8667	35.2
			13.7333	34.2667	56.9333	41.4667	38.4	71.7333	44.1333	20	30.6667	12.4	37.0667	31.6		15.6	42.2667	56.1333	70.8	55.0667	94.4	68	78	52.2667	64.5333				4.13333	0	6.4	12.1333	27.0667	32	33.3333	17.8667	28.5333	24.6667	8.13333
			7.86667	51.6	40.1333	41.7333	48.8	65.2	56.2667	44.6667	55.0667	28.4	45.4667	36.5333		21.7333	52.1333	91.0667	53.2	73.8667	30.2667	73.8667	68.1333	38	32				2	0	0.533333	8.13333	15.7333	36.8	28.4	8.66667	13.3333	19.4667	18.1333
			20.6667	30.5333	40.6667	24	43.2	44.5333	50.8	70.9333	51.7333	32.9333	44.6667	30		24.1333	16	68.8	72.1333	77.8667	71.0667	84	93.0667	35.3333	23.7333				3.6	0	4	16.1333	29.8667	39.4667	24	18.5333	5.2	6.13333	13.6
			10.5333	56.8	21.6	46.2667	22	79.0667	36	18.4	71.7333	18.8	54.1333	47.6		18.4	14.9333	70.6667	65.2	55.7333	88.2667	55.7333	87.2	26.9333	21.0667				8.53333	2.53333	7.73333	10	29.6	32.1333	36.6667	28.6667	0.4	21.2	31.4667
			3.06667	70.1333	60.6667	13.7333	55.4667	66.8	46	24.1333	15.6	29.8667	9.33333	29.7333		32.5333	18.1333	53.8667	68.9333	50	89.6	54.2667	99.0667	9.46667	36				4.53333	1.33333	5.46667	16.6667	31.6	19.2	28.4	13.4667	12.5333	12.4	19.3333
			14	39.0667	32.5333	18.1333	33.6	29.2	42.9333	40.6667	19.6	29.0667	37.6	31.7333		35.0667	9.33333	36.5333	68.8	58.4	91.3333	76.4	90.8	4	32.6667				19.0667	0	4.66667	15.8667	29.8667	27.0667	46.1333	12.9333	10.2667	16.4	10.6667
			6	38	31.8667	5.6	34.2667	54.1333	25.4667	21.4667	32.4	42.5333	19.8667	58.8		26.8	37.3333	53.4667	52.5333	63.8667	33.4667	46	100	24.9333	14				5.2	1.6	3.2	15.7333	39.8667	30.9333	32.2667	8.8	25.4667	3.6	24.6667
			7.46667	59.3333	79.2	9.86667	48.9333	25.7333	31.4667	14.1333	43.3333	34.5333	52	34.5333		16.9333	18.8	47.2	53.3333	56.9333	32.9333	46.5333	93.6	35.4667	22.2667				2.4	0	4.8	11.8667	41.2	41.0667	36.5333	22.5333	33.0667	10.9333	19.2
			5.2	49.8667	96.9333	11.2	45.7333	43.0667	34.9333	50.4	37.6	36.5333	26.8	30.4		28.9333	16.9333	71.7333	44.2667	85.7333	88.2667	62.2667	88.9333	3.86667	15.8667				7.46667	19.6	1.2	12.5333	25.7333	31.2	44.5333	24.8	1.6	13.2	9.86667
			8.4	45.4667	69.7333	16.1333	66.5333	17.7333	26.8	93.2	70	29.0667	41.7333	28		19.7333	39.0667	59.7333	88	80.2667	87.4667	83.4667	72.4	22.9333	11.6				1.86667	1.86667	8.66667	21.2	26	19.6	57.2	8	17.0667	14.8	8.4
			10.9333	37.2	48.1333	24.9333	62.8	5.33333	14.2667	19.6	54.6667	35.0667	28	30.6667		21.3333	24.2667	57.4667	46.4	86.2667	89.8667	85.8667	90.1333	7.46667	16.2667				3.6	1.33333	3.73333	15.6	24.1333	17.4667	25.6	36.1333	4.8	15.0667	19.4667
			8	27.4667	42.6667	33.0667	73.8667	29.4667	20.4	5.33333	64	31.4667	9.73333	22.9333		39.6	12.9333	79.7333	93.7333	79.4667	93.7333	63.3333	88.4	22.4	14.1333				2.13333	0	4.93333	21.7333	24.1333	16	55.4667	30.1333	13.8667	22.8	26.1333
			8.13333	45.4667	3.33333	16.8	82.2667	16.2667	14.1333	9.73333	68.8	16.4	17.8667	23.8667		21.3333	34.9333	49.0667	92.1333	81.8667	98.6667	45.8667	60	31.8667	10				1.6	4.93333	3.06667	2.53333	34.1333	21.3333	65.4667	8.66667	2.4	5.6	23.7333
			7.46667	28.4	42.2667	11.4667	66.4	9.6	17.6	44.6667	68.6667	20.1333	28.5333	19.3333		20.2667	20.1333	43.2	93.4667	61.6	79.0667	34.4	100	11.6	6.93333				4.93333	6.53333	0.933333	31.2	39.7333	42.2667	25.4667	25.0667	0	1.06667	16.4
			3.06667	48	21.8667	10.1333	69.7333	17.3333	5.33333	39.0667	46.8	18.8	42.2667	32.6667		17.4667	20.6667	30.8	74.6667	64.4	26.6667	45.2	100	6.26667	7.73333				0.933333	0.533333	0	19.3333	29.2	25.7333	44.4	21.7333	6.53333	60.2667	12.8
			2.53333	37.2	74	10.4	99.4667	10.8	30.1333	53.3333	83.7333	17.8667	7.33333	20		19.3333	36.9333	41.6	80.8	60.6667	83.6	39.7333	71.2	17.8667	29.8667				2	5.86667	6.66667	8.13333	29.7333	22.4	66.9333	19.6	31.4667	6.53333	15.8667
			20.8	41.3333	32.2667	4.93333	94	18.1333	20.8	6.13333	40.5333	22	5.2	26.9333		21.0667	33.3333	55.7333	65.2	72.6667	54	66.1333	93.4667	12.4	46.6667				8.26667	0.533333	0.4	43.2	47.2	25.8667	33.0667	45.4667	6.26667	15.8667	24.5333
		25	11.3333	33.8667	50.4	26.4	95.0667	13.0667	17.8667	0.4	38.5333	26.5333	6.66667	38.6667		32.8	91.4667	37.0667	40.9333	30.1333	88.8	57.3333	49.4667	5.86667	26.5333				2.4	1.06667	0.933333	5.86667	24.8	17.8667	19.2	26.5333	15.7333	22	10.5333
	E3	1	18.2667	62.8	58.4	15.0667	78.5333	48.1333	62.8	64.2667	66.1333	48.2667	68	37.3333		28.2667	50	63.2	44.9333	84.4	73.2	61.0667	85.2	54.4	47.0667	44.1333			13.7333	6.4	19.2	48.2667	28.5333	25.2	38.5333	47.2	36.5333	48	50
			12.2667	37.2	65.8667	1.86667	64	22.9333	36.6667	66.8	46.1333	32.9333	40.1333	16.8		30.2667	55.2	28.4	27.8667	65.8667	53.4667	50.1333	53.6	42.1333	27.0667	33.0667			12.1333	4.93333	11.4667	8.8	35.3333	5.2	12.1333	11.7333	32.5333	13.2	24
			8.66667	30.9333	36	11.3333	65.2	37.3333	45.2	11.3333	33.6	36.9333	18	16.2667		25.6	68.4	22.2667	31.6	57.8667	63.8667	43.8667	53.0667	9.2	14.4	51.4667			0.4	4.53333	7.33333	31.3333	35.2	32.5333	11.6	12.6667	18.8	4.93333	16.9333
			2.66667	35.0667	38.5333	4.4	41.3333	26.9333	27.8667	20.2667	36.4	37.2	13.7333	21.7333		51.3333	10.4	15.0667	51.4667	69.2	65.0667	47.7333	58.6667	11.0667	24.6667	27.2			47.6	2.8	12.6667	32.4	32.9333	26.6667	9.06667	7.06667	22.4	19.0667	45.2
			19.4667	31.3333	10	24.2667	51.0667	30.2667	49.8667	12.8	31.7333	21.6	35.3333	20.2667		26.6667	50.6667	34.4	32.2667	65.0667	43.7333	52.4	38	14.5333	32.2667	20.4			63.7333	4	7.46667	4	42.1333	14.2667	28.1333	0	19.8667	3.06667	20
			7.86667	35.6	44.9333	25.4667	77.6	23.8667	9.86667	55.3333	28	24.5333	40.6667	11.3333		24.2667	28.5333	12.8	17.2	75.0667	56.8	66	73.3333	22.6667	20.1333	24.2667			10	3.06667	2.4	14.5333	30.2667	11.0667	33.8667	9.73333	18.8	5.2	36.4
			16.4	35.2	38.9333	12.5333	79.7333	13.7333	39.2	89.4667	18.2667	16.5333	35.6	18		17.3333	19.7333	11.3333	40.8	72.8	56.5333	37.3333	40.5333	6.13333	10.1333	20.6667			3.86667	7.46667	12.8	5.2	19.0667	7.46667	22	15.0667	16.2667	2.26667	12.1333
			13.6	20.2667	12	28.2667	86.2667	14	36.8	38.5333	47.7333	20.1333	28.2667	25.8667		10.6667	11.7333	31.0667	66.1333	67.0667	41.0667	59.0667	86.8	7.6	21.2	30.2667			0.533333	7.33333	14.2667	12.4	45.4667	20.4	17.6	16	6.26667	29.0667	3.33333
			19.2	12.8	30.9333	14.5333	93.0667	22.5333	64.1333	77.6	21.8667	16.2667	27.8667	14.2667		9.86667	25.8667	25.7333	38	70.2667	49.0667	67.8667	94.1333	28.2667	7.46667	29.6			14.5333	0.666667	5.86667	4.4	32.2667	31.4667	33.6	17.6	11.7333	13.2	25.4667
			11.4667	20.2667	31.2	16.4	36.1333	17.7333	41.7333	25.2	26	21.8667	21.7333	11.7333		14.6667	17.7333	60.1333	31.2	68.6667	49.8667	21.3333	78	5.46667	26.1333	30.9333			6.4	5.73333	7.33333	4.8	24.6667	22.1333	34.8	4.66667	6.13333	10.2667	12.4
			7.2	22.9333	69.4667	9.6	68.4	0.4	40.1333	29.0667	21.6	21.3333	23.7333	10.8		41.6	19.7333	35.4667	32.1333	66.1333	58	50.9333	78	6.66667	22	43.3333			3.73333	0	3.2	34.2667	19.4667	10.5333	51.6	8.53333	10	3.6	24
			13.6	19.0667	37.4667	5.33333	74	9.33333	26.2667	32.5333	47.7333	30.8	13.7333	20.6667		32.9333	36.8	19.7333	44.9333	87.4667	12.2667	28.6667	95.4667	14.8	18.4	45.3333			3.86667	0	3.86667	26	17.6	15.2	12.9333	11.2	32.1333	33.3333	19.0667
			5.2	26.4	20.9333	4.26667	90.8	9.06667	35.4667	0.933333	8	13.3333	30.8	4.8		36.1333	44.8	9.86667	27.7333	28.5333	44.8	47.0667	69.7333	20.9333	57.7333	49.2			0	17.3333	2.8	12.9333	31.4667	13.4667	62.5333	26.2667	64.2667	10.4	25.4667
			6.53333	30.4	10.1333	6.13333	81.6	15.2	25.0667	21.4667	14.4	35.4667	29.7333	20.1333		25.7333	1.73333	15.0667	22.6667	58.1333	5.73333	41.3333	45.4667	22.4	17.7333	37.3333			3.2	0	4.26667	4.4	19.0667	16.8	58.8	10.8	82.4	6.66667	10.1333
			11.7333	30.4	27.8667	5.73333	78.1333	11.6	34.5333	60.1333	13.8667	13.7333	24.1333	14.8		17.3333	8.8	16.5333	53.6	28	16.4	56.6667	44.9333	2.4	12.6667	68.2667			5.33333	6.26667	22.8	10	17.4667	23.4667	54.4	22.8	75.2	6.8	20.2667
			10.6667	15.7333	28.8	16.9333	80.1333	6.93333	45.2	92.8	42.8	11.7333	18.9333	10.1333		9.6	3.86667	15.4667	45.6	35.8667	59.6	44	30.9333	9.6	29.4667	21.7333			33.7333	5.33333	9.06667	11.8667	23.7333	8.4	66.9333	8.26667	60.6667	24.9333	17.6
			5.2	22.1333	23.2	8.66667	87.4667	12.1333	16.5333	14.6667	10.1333	12.5333	23.4667	15.7333		28.8	19.3333	13.4667	62.1333	37.0667	22.5333	73.6	50.1333	31.8667	38.2667	51.6			24.5333	2.4	4.53333	24.9333	20.1333	25.7333	71.0667	0.8	25.7333	4.93333	21.0667
			10.6667	15.8667	22.4	17.7333	81.0667	8.93333	72.2667	43.2	29.8667	9.46667	16.6667	38.8		17.2	27.3333	13.8667	36.5333	18.8	25.0667	88.5333	40.1333	18.1333	32.4	54.6667			20.5333	0.8	12.4	0.933333	31.2	27.4667	78.4	1.73333	60.8	14.9333	5.06667
			9.06667	21.2	9.33333	15.2	39.3333	20	57.4667	60.6667	31.8667	12.2667	6.13333	20.1333		3.46667	6.66667	13.2	42.8	30.1333	24.8	91.6	72	18.2667	25.6	29.4667			32	0.266667	21.0667	7.33333	25.8667	5.33333	89.0667	6.13333	67.8667	3.33333	12.8
			3.86667	7.46667	10.8	6.53333	27.2	11.2	28.5333	24.2667	8.8	20.8	4.66667	20.6667		32.9333	13.8667	5.86667	26.2667	11.8667	10.6667	87.2	60.5333	25.4667	25.8667	32.9333			5.06667	1.33333	13.6	18.1333	27.2	11.4667	67.6	16.8	13.0667	6.8	3.46667
			22.9333	15.6	26.8	16.4	53.3333	14.9333	16	22.8	14.2667	18.5333	33.3333	24.9333		16.1333	56.8	8.13333	24.5333	10.9333	23.4667	40.1333	28	11.7333	7.73333	21.0667			4.4	0	5.73333	8.66667	12.2667	18	54.9333	2.4	12.1333	7.86667	7.86667
			8.8	11.3333	20.8	10.9333	23.6	7.2	29.2	28.2667	13.8667	5.86667	34.9333	15.8667		21.6	89.8667	10.8	24.4	17.2	16.9333	89.2	22.9333	12	9.06667	46.8			15.7333	1.33333	6.26667	24.1333	30.2667	58.1333	84.2667	6.8	20.2667	0.933333	14.1333
			11.6	7.2	9.86667	2.13333	21.6	20.5333	14.8	9.2	27.7333	7.06667	34.6667	6.93333		32.1333	23.7333	13.0667	51.3333	9.46667	20.8	86.2667	50	9.33333	32.4	13.6			10.9333	1.86667	7.33333	14.9333	29.3333	10.1333	49.2	4.13333	13.8667	7.6	35.3333
			2	4.26667	9.2	1.73333	30.4	32.4	50.5333	22.8	25.4667	1.46667	71.6	7.06667		8.66667	48.4	7.33333	76.6667	27.8667	28.6667	54.2667	94.4	20.6667	33.4667	22.9333			5.33333	7.06667	7.6	4.66667	25.4667	11.6	85.0667	12	2.4	2.26667	34
		25	3.2	8.4	12.1333	8.26667	57.3333	13.8667	31.3333	9.46667	33.8667	6	68.1333	10.6667		12.8	25.4667	6	62.2667	23.6	27.2	92.1333	64	15.0667	19.0667	21.6			13.3333	2.4	14.4	28.1333	33.6	6.26667	34.5333	15.3333	66.1333	52.6667	59.7333
	RECALL	1	16.4	42	64.1333	56.5333	63.3333	50.1333	33.8667	52.4	24.9333	56.4	55.4667			39.7333	83.7333	84.8	64.9333	62	52.4	47.0667	64						29.6	10.6667	14.4	5.46667	49.6	38.6667	49.6	20.9333	35.4667	42.1333	52.5333
			8.93333	10	51.4667	19.0667	53.6	46.8	45.0667	26.4	14.9333	21.2	56.6667			27.4667	86.4	45.2	36.8	69.2	48.4	41.2	44.4						17.0667	6	10.5333	17.6	12.4	22.2667	17.2	18.8	6.93333	0.933333	32.4
			2.53333	11.7333	23.4667	22	56	44.4	19.6	18	10.2667	17.0667	32			15.7333	85.3333	32.4	20.2667	36.4	65.0667	35.4667	43.2						12.4	2.66667	3.2	4.26667	14.1333	13.3333	17.0667	13.2	4.4	0.933333	4.53333
			5.6	16.6667	17.0667	60	53.3333	43.2	23.3333	14.1333	7.73333	18.4	21.8667			18.9333	85.8667	23.6	21.0667	58.6667	51.4667	38.6667	38.1333						14	1.86667	13.7333	9.86667	19.2	11.7333	5.6	25.3333	16.6667	3.73333	7.33333
		5	6.53333	8.13333	54.1333	27.0667	9.06667	48.8	16.6667	4.26667	14.6667	31.8667	22.1333			12.6667	47.3333	32.2667	16.1333	40.6667	40	22.9333	29.0667						0.4	4	4.93333	1.6	21.2	6.93333	19.7333	11.6	1.6	6.26667	2.53333

## Sheet: Figure 4e
Figure 4e
Freezing (%) during CS in fear conditioning and extinction sessions
		tone	hM3Dq/hM4Di + Saline post FC							hM3Dq + CNO post FC										hM4Di + CNO post FC
	FC	1	10.1626	23.1707	21.4092	46.477	13.6856			32.1138	27.9133	27.3713	28.4553	36.8564	33.6043	19.9187	19.1057		6.71111	1.71111	2.82222	4.04444	2.66667	5.86667
			51.626	62.4661	67.3442	29.4038	26.0163			46.748	69.1057	19.6477	64.7696	21.1382	53.9295	63.5501	70.1897		9.7561	28.9973	8.53659	23.7127	4.47154	32.1138
			72.3577	73.8482	87.3984	51.4905	63.0081			74.7967	68.6992	62.3306	71.2737	69.6477	81.1653	76.5583	85.3659		35.6369	25.2033	63.6856	62.1951	46.3415	21.8157
			73.7127	54.065	90.1084	79.8103	76.2873			75.7453	60.8401	51.4905	67.0732	66.5312	77.5068	83.7398	68.1572		60.0271	58.4011	66.1247	57.8591	57.5881	54.336
		5	70.3252	65.8537	91.4634	71.6802	82.2493			64.2276	78.0488	68.2927	55.9621	80.0813	88.0759	99.5935	85.7724		30.8943	60.7046	59.2141	54.7425	68.4282	66.8022
																			59.7561	82.6558	73.9837	86.1789	78.9973	57.9946
		1	70.1333	73.2	65.7333	76	73.7333			71.6	75.7333	74.4	82.6667	68.4	70.6667	71.3333	92.9333		80	76.4	61.0667	85.0667	75.3333
	E1		72.1333	78.8	75.0667	55.4667	80.6667			73.6	75.8667	49.7333	60.1333	80.5333	43.0667	53.4667	88.9333		63.8667	64.5333	66.6667	77.2	68.4
			79.2	69.4667	77.8667	62.9333	69.0667			63.6	39.6	51.6	66	70.8	42.9333	80.6667	59.2		54.9333	49.6	64.1333	78.9333	80.6667
			56.5333	54.8	69.8667	68.6667	71.6			66.2667	71.7333	54.4	63.4667	91.6	74.4	52.9333	80.8		50.8	58.6667	62.6667	80.5333	82.2667
			79.2	3.86667	72.2667	61.8667	63.2			70.9333	70.4	58.5333	64	89.2	68.1333	76.1333	79.6		43.8667	70.4	70.6667	87.7333	77.7333
			44.9333	81.6	77.7333	44.9333	73.6			69.2	79.0667	41.8667	56.9333	83.0667	68.8	84.8	82.5333		39.6	55.8667	62.9333	76.8	56.9333
			85.7333	76.2667	79.3333	58.8	73.3333			74.9333	71.2	55.6	55.8667	83.3333	62.8	83.4667	79.7333		50.6667	70.8	61.2	73.3333	52.9333
			89.2	44.5333	66.8	74.5333	79.2			63.8667	45.2	54.6667	48.1333	72.1333	44.6667	90.1333	82.6667		32.9333	87.8667	76	66.1333	44.4
			39.3376	64.8	75.0667	39.6	66.1333			56.8	81.7333	38.9333	43.2	78.6667	70.6667	88.5333	88.6667		32.5333	42.4	68.2667	75.3333	29.4667
			32	62.1333	65.7333	46	51.6			52.9333	19.3333	42	33.0667	76.8	74.4	93.2	91.2		33.3333	50.9333	91.4667	64.8	49.0667
			37.4667	58.6667	69.6	16.1333	38.4			70.9333	52.4	53.4667	43.6	81.6	56.2667	78.6667	72.1333		29.0667	48.2667	92	62.5333	48
			48.1333	71.8667	62.6667	40.9333	47.7333			46.4	27.3333	54.2667	51.0667	85.6	54.8	77.4667	76.9333		30.5333	53.8667	63.2	82.8	34.9333
			33.0667	72.1333	63.0667	70.6667	62.2667			68.8	19.3333	50.4	24.1333	60.1333	75.8667	80.4	66.9333		39.0667	54.2667	67.7333	55.2	35.2
			28.9333	66.9333	87.2	33.8667	48			74.9333	16.5333	63.8667	42.4	76.5333	72	50.6667	80.9333		52.4	65.8667	30.1333	81.4667	27.0667
			22.9333	76.5333	74.2667	37.4667	58.1333			73.7333	10.8	44.2667	49.4667	56.8	59.3333	48.4	65.3333		40.8	68.6667	40.1333	71.7333	26.6667
			36.5333	70.1333	73.6	52.8	60.9333			81.0667	10.1333	30.6667	46.5333	81.4667	77.8667	46.9333	64.2667		40	52.4	78.8	61.3333	30
			36.8	46.9333	75.2	37.7333	65.6			81.7333	5.73333	59.0667	29.4667	66.1333	62.1333	48.6667	80		50.2667	48.4	56.9333	56.5333	34
			27	44.1333	87.3333	49.6	36			43.8667	16.6667	74.1333	25.2	55.3333	42.5333	64	67.0667		58	39.0667	48.2667	66.1333	18.8
			59	60.2667	38.5333	20.4	64.5333			41.0667	32.4	52	22.9333	50.5333	44.9333	49.3333	59.8667		29.3333	45.3333	42.8	69.4667	2.66667
			48.9333	64.6667	58.1333	28.6667	63.8667			51.3333	44.2667	72.5333	27.0667	72.8	57.7333	55.2	69.0667		36.2667	51.0667	78.8	42.6667	17.0667
			62.8	41.6	50.2667	20.2667	58.1333			53.7333	31.2	81.6	42.9333	35.6	67.4667	48.4	75.4667		36.8	37.6	82.4	76.9333	12.5333
			64.4	40.5333	70.6667	38.5333	56			37.3333	20.9333	60.6667	21.6	47.4667	76.4	74.8	46.2667		56.4	37.2	78.4	77.6	19.0667
			43.0667	37.0667	41.0667	40	61.4667			58.2667	20.5333	64.6667	30	53.7333	48	52.8	72.1333		28.2667	18.6667	93.7333	58	21.0667
			50.1333	60.8	39.3333	28.4	72.1333			36.2667	17.3333	72.1333	34.6667	58	62	32.5333	51.4667		23.8667	28.6667	62.4	64.6667	21.8667
		25	22	50.1333	52.6667	10.8	80.4			42.2667	27.4667	54.1333	28.4	33.8667	74.6667	58.9333	58.6667		21.8667	33.2	88.5333	78.1333	11.4667
		1	64.6667	75.3333	52.9333	60.4				54.2667	27.3333	46.5333	42	76.6667	58.4	77.2	88.2667		55.6	66.1333	69.8667	84.8	62.1333	75.6
	E2		64.5333	70	42.6667	30.8				44.1333	15.4667	26.1333	26.2667	67.8667	61.6	55.7333	75.8667		26.1333	30	54.4	71.0667	57.2	72.9333
			42.1333	50	47.7333	48.5333				26	22.6667	46.1333	33.0667	76.1333	48.1333	41.0667	80.4		11.6	27.4667	43.6	68.8	38.8	48.8
			51.7333	58.2667	46.9333	43.4667				32.4	31.4667	32.9333	26.1333	51.2	35.4667	61.0667	72.5333		18.5333	33.2	60	81.7333	47.8667	31.4667
			30.4	30.1333	24.4	32.2667				33.2	28.9333	25.4667	30.2667	72.9333	43.0667	44	54.1333		9.06667	26.9333	54.1333	48.1333	39.8667	31.0667
			64.2667	30.1333	34.2667	47.3333				44.1333	16.2667	36.8	26.9333	40.9333	51.3333	62.5333	24.5333		34.5333	12.4	57.6	77.7333	32.2667	51.3333
			23.3333	14.5333	27.0667	35.0667				58.6667	44.5333	38	20.2667	43.2	41.3333	30	46		19.8667	25.7333	65.7333	45.4667	47.8667	38.6667
			48.9333	46.5333	37.3333	44.4				61.4667	42.6667	56	9.86667	64.6667	54.1333	42.4	60.4		19.8667	24.6667	40.5333	73.4667	18.2667	12.2667
			26.4	24.6667	28.1333	26.1333				63.0667	24.8	23.8667	16.9333	40.1333	53.6	14	55.8667		50.8	8.4	74	54.8	48.8	24.6667
			37.7333	23.6	49.6	16.5333				71.7333	47.0667	42.4	28.6667	37.8667	51.4667	53.0667	42		19.8667	33.2	54.6667	80	37.2	11.0667
			19.7333	30.5333	50.5333	18.2667				15.0667	30.1333	51.8667	31.3333	47.3333	48.1333	53.0667	79.8667		49.8667	21.2	22.4	71.3333	23.0667	32.6667
			45.0667	36.1333	51.3333	39.3333				35.2	45.3333	45.2	27.7333	29.3333	40.6667	37.8667	56.1333		44.9333	20.4	50.1333	64.6667	26.5333	11.3333
			62.5333	44.8	36.5333	26.1333				24.6667	31.4667	45.6	17.3333	35.7333	80.4	41.3333	69.7333		34	28.5333	33.2	81.4667	34	20.1333
			67.3333	29.3333	28.8	35.7333				39.4667	16	40.2667	13.6	43.2	32.6667	27.4667	78.8		29.0667	17.4667	25.8667	86.5333	9.73333	27.6
			28	28.2667	30.8	14.4				47.2	7.73333	51.4667	20	14.2667	30.1333	33.2	75.4667		37.7333	10.5333	71.8667	43.7333	22.4	21.0667
			38.8	35.2	24.4	18.6667				28.9333	30.2667	51.4667	13.8667	30.8	56	26.5333	59.0667		62.5333	14.1333	33.4667	63.6	35.6	29.2
			17.3333	38.8	42.8	13.3333				77.7333	15.7333	57.6	26.5333	25.3333	26.6667	21.7333	48		83.4667	24.5333	48.1333	29.4667	39.4667	21.3333
			22.4	39.6	47.8667	29.3333				45.4667	25.2	46.1333	14.5333	31.8667	32.5333	18.1333	30.9333		31.7333	6.53333	83.2	54.6667	20.8	19.3333
			28.6667	61.4667	39.3333	32.4				33.0667	18.6667	46.4	10.1333	24	26.5333	47.3333	86.9333		43.0667	1.2	71.4667	47.0667	38.1333	3.73333
			22.4	12.5333	13.2	35.0667				42.4	28	19.4667	6.93333	18.9333	8.4	31.7333	66.5333		36.4	11.4667	82.9333	79.0667	39.4667	18.5333
			30	34.1333	24.9333	9.46667				47.3333	20.5333	39.6	22.9333	22.4	37.2	19.2	28		35.0667	13.6	44.9333	41.7333	21.2	14.6667
			32.9333	22.1333	52.2667	18				43.8667	29.2	52.6667	7.86667	32.9333	16.1333	33.6	59.7333		43.6	8.93333	70	52.4	12.2667	23.2
			53.8667	47.4667	18.4	13.6				60	25.6	38.9333	4.66667	10.9333	33.3333	31.6	27.0667		36.2667	6.26667	30.8	65.7333	11.2	17.2
			25.4667	25.8667	22.5333	11.8667				57.6	13.7333	56.9333	20.5333	39.7333	33.6	17.2	34.4		15.2	4.13333	36.9333	77.0667	5.33333	15.4667
		25	33.0667	62.5333	8.4	21.2				52.1333	28.4	85.6	13.6	64.4	32.5333	17.7333	50.9333		43.4667	7.06667	43.2	43.2	13.2	30.9333
		1	67.6	59.4667	39.0667	38.5333				37.3333	29.6	54.6667	43.0667	61.6	66.9333	48.6667	86.9333		54.6667	38.9333	47.2	70	83.7333	67.6
	E3		38.1333	36.6667	29.0667	29.6				28.8	26.4	19.4667	34	56.5333	24.2667	45.3333	76.6667		33.4667	14.4	50.5333	63.6	76	67.8667
			15.2	20.6667	26.1333	13.4667				18.6667	33.4667	27.6	21.2	37.2	20.2667	35.8667	73.8667		34	21.2	43.3333	57.2	11.8667	50.4
			21.4667	26.1333	45.8667	29.8667				8.26667	22.5333	25.2	12.6667	27.6	20.8	45.4667	44.6667		34.1333	9.06667	56.9333	62.6667	53.3333	22.6667
			38.2667	21.8667	48.6667	13.2				4.66667	15.3333	23.2	13.4667	49.7333	30.6667	39.3333	52.2667		3.2	15.4667	55.2	25.6	49.7333	55.8667
			36.2667	40.4	37.8667	34.2667				8.53333	24.1333	41.0667	21.4667	68	23.8667	18	48.8		18.6667	9.33333	30.9333	31.2	59.8667	37.8667
			50.4	22.6667	44.6667	13.3333				16	18.9333	26.5333	11.8667	29.4667	26.5333	24.2667	43.3333		3.6	2.93333	44.2667	31.4667	77.6	18
			38	41.7333	49.2	16.5333				14.9333	16.9333	37.6	16.6667	28.1333	37.0667	45.7333	58.1333		16	13.4667	41.6	43.2	83.4667	39.8667
			17.6	45.4667	48.1333	7.6				11.2	19.8667	26.4	19.6	30.9333	67.0667	39.2	69.8667		24.2667	2	34.4	44.4	41.7333	9.06667
			19.2	12	54.8	25.7333				13.0667	8.53333	5.86667	10	29.7333	32.2667	21.0667	74.6667		18.5333	2.13333	42.5333	39.7333	47.6	30.5333
			19.2	53.6	46.5333	12.4				28	12.9333	17.3333	12.2667	45.6	44.1333	10.8	41.2		14.1333	8.8	56	39.4667	71.4667	27.7333
			32	29.3333	16.9333	24.6667				23.7333	32.8	12	14.5333	47.3333	23.4667	20.2667	88.5333		2.66667	2.53333	44.8	18.2667	39.2	16.1333
			17.8667	14.1333	41.2	15.2				26.8	17.3333	37.4667	6.4	32.6667	16.5333	34.4	90.2667		26	7.2	56.6667	48.6667	71.2	12.6667
			58	45.0667	44.1333	33.4667				23.7333	17.2	34.9333	10.8	23.3333	63.6	33.2	73.6		13.7333	12.6667	49.2	33.3333	79.3333	64
			13.3333	50	56.4	29.2				14.1333	24.5333	39.8667	11.2	39.3333	47.7333	28.8	72.1333		8.13333	4.26667	30.8	24	62.4	18.1333
			2.13333	18.8	41.4667	43.2				24.9333	28.6667	46.8	21.0667	40.5333	83.0667	23.6	77.8667		8.66667	7.73333	53.0667	58.9333	50	35.4667
			42.9333	19.3333	73.7333	43.2				15.7333	13.2	53.2	18.8	41.8667	30.5333	30.9333	89.3333		23.2	12.6667	54	21.2	78.8	25.7333
			8.53333	35.4667	47.7333	43.4667				33.2	33.0667	15.3333	9.86667	25.0667	31.4667	25.7333	86.6667		11.3333	5.46667	66	33.8667	25.4667	39.8667
			1.86667	13.2	16.9333	22.8				20.1333	15.2	66.5333	7.06667	28.2667	45.0667	35.8667	56		7.73333	3.06667	70.5333	34.1333	23.3333	19.0667
			47.7333	47.3333	32	29.0667				37.7333	13.6	20.1333	16.9333	34.5333	79.6	45.6	34.4		5.06667	0	26.6667	36.9333	37.0667	39.4667
			18.4	6.93333	72.6667	42				20.1333	10.4	81.2	6.53333	10.6667	55.0667	40.2667	52.4		7.2	2.66667	37.2	52.9333	32.1333	54.5333
			18	6.53333	5.73333	29.2				36	14.8	38.4	18.8	41.2	62.6667	14.9333	13.0667		16.9333	4.13333	35.4667	41.7333	36.2667	15.4667
			18.6667	79.6	18.4	3.46667				9.6	28.4	54	17.4667	33.3333	13.8667	27.8667	48		15.2	15.4667	30	13.7333	12.9333	13.7333
			69.7333	7.46667	53.7333	24.1333				24.4	26.9333	50.8	24.5333	37.2	72.8	42	69.2		13.8667	27.8667	57.3333	29.8667	17.6	50.4
		25	43.2	81.7333	33.2	19.2				12.6667	46.1333	65.3333	16	13.7333	65.4667	34.9333	62.1333		5.73333	13.0667	66.9333	13.2	46.1333	61.7333
	RECALL	1	54.9333	56.4	63.2	49.3333	47.8			35.0667	50.1333	48.9333	38.1333	53.2	73.0667	50.2667	45.3333		54.6667	64.5333	74	75.4667	78.4	68.9333
			14.8	29.2	29.3333	25.3333	15.6667			19.0667	44.8	26.9333	26.2667	20.9333	40	34	40.4		20.5333	46	53.0667	66.1333	40.9333	33.3333
			26.4	52.6667	25.2	34.6667	40.4			7.33333	14.4	49.3333	31.6	15.7333	32.9333	44.1333	26.1333		25.4667	16.4	63.2	36.2667	40.2667	36.1333
			33.4667	29.0667	26.1333	28.5333	33.33			2.8	36	36.2667	31.4667	27.7333	16	25.0667	22.1333		29.3333	29.4667	31.7333	49.6	13.2	58.2667
		5	21.6	35.2	24.8	31.2	28.6667			5.6	31.7333	34.6667	27.4667	30.6667	9.33333	26.4	26		33.2	23.4667	28.6667	55.6	29.3333	18.4

## Sheet: Figure 4i
Figure 4i
Freezing (%) during CS in fear conditioning and extinction sessions
			no light control											CSUS + light
		TONE
	FC	1	35	10	56.6667	60	30	50	20	13.3333	16.6667				30	53.3333	16.6667	43.3333	0	16.6667	26.6667	10	6.66667	23.3333
			42	43.3333	50	70	60	53.3333	30	13.3333	13.3333			6.66667	56.6667	90	50	70	53.3333	33.3333	23.3333	53.3333	50	46.6667
			63.3333	86.6667	43.3333	80	90	70	43.3333	43.3333	63.3333			93.3333	90	93.3333	53.3333	83.3333	40	86.6667	53.3333	73.3333	76.6667	73.3333
			76.6667	73.3333	73.3333	73.3333	83.3333	83.3333	70	60	53.3333			93.3333	90	93.3333	63.3333	66.6667	63.3333	63.3333	76.6667	56.6667	90	60
		5	73.3333	83.3333	80	83.3333	73.3333	96.6667	26.6667	80	70			90	96.6667	90	90	86.6667	90	76.6667	80	76.6667	76.6667	60
	E1	1	66.6667	66.6667	86.6667	93.3333	86.6667	90	84.1333	93.6	76.4			93.3333	93.3333	16.6667	46.6667	56.6667	86.6667	70	63.8667	76.1333	50	78.4
			73.3333	56.6667	90	90	100	93.3333	64.4	98.8	47.3333			83.3333	83.3333	20	63.3333	93.3333	86.6667	56.6667	64.8	73.8667	72.6667	64.9333
			70	53.3333	100	93.3333	100	100	78	89.3333	42.4			73.3333	86.6667	33.3333	70	96.6667	100	56.6667	44.4	84.9333	91.6	84.9333
			73.3333	50	96.6667	100	90	93.3333	58.5333	90.1333	55.7333			90	86.6667	76.6667	70	86.6667	96.6667	50	36.4	76.9333	82.6667	87.3333
			80	86.6667	86.6667	100	73.3333	100	71.8667	68.5333	91.0667			83.3333	93.3333	46.6667	46.6667	90	100	66.6667	39.8667	96	36.8	72.9333
			76.6667	46.6667	96.6667	80	66.6667	100	72.5333	88.1333	89.7333			63.3333	93.3333	60	86.6667	93.3333	93.3333	36.6667	17.8667	84.9333	49.7333	75.8667
			80	60	86.6667	100	66.6667	96.6667	73.8667	97.0667	80.6667			53.3333	83.3333	80	50	90	90	43.3333	18.5333	57.8667	42.8	66.1333
			86.6667	83.3333	93.3333	90	93.3333	100	59.2	98.9333	83.8667			56.6667	80	20	73.3333	90	83.3333	23.3333	25.8667	45.4667	49.3333	52
			60	80	86.6667	90	86.6667	100	65.2	63.6	69.8667			80	73.3333	16.6667	90	76.6667	96.6667	66.6667	13.4667	28.9333	37.2	76.2667
			93.3333	66.6667	80	86.6667	90	100	50.8	70.5333	47.8667			36.6667	66.6667	50	60	70	93.3333	60	20.9333	34.5333	25.6	54.2667
			80	30	66.6667	83.3333	86.6667	93.3333	78.4	80.5333	39.7333			10	90	30	46.6667	90	90	63.3333	14.4	37.8667	35.2	53.7333
			80	70	86.6667	80	86.6667	100	58.2667	95.2	36.4			40	73.3333	43.3333	76.6667	73.3333	93.3333	70	11.0667	28	35.6	51.4667
			86.6667	86.6667	83.3333	56.6667	93.3333	93.3333	44.2667	97.0667	79.2			70	53.3333	16.6667	86.6667	100	90	66.6667	8.13333	32.9333	22.6667	43.3333
			76.6667	73.3333	100	100	93.3333	86.6667	47.6	96.4	74.6667			23.3333	70	13.3333	76.6667	100	90	43.3333	18.2667	25.3333	29.4667	69.6
			80	86.6667	86.6667	100	90	86.6667	47.0667	96.8	83.3333			13.3333	76.6667	33.3333	80	80	83.3333	33.3333	7.6	26.2667	12.5333	51.0667
			83.3333	73.3333	63.3333	100	93.3333	100	34.6667	63.8667	84.9333			16.6667	66.6667	66.6667	40	90	96.6667	56.6667	15.6	17.8667	19.7333	30.6667
			83.3333	56.6667	93.3333	30	100	100	57.7333	66.9333	80.6667			3.33333	43.3333	86.6667	40	53.3333	76.6667	53.3333	15.8667	15.2	11.8667	31.3333
			76.6667	66.6667	83.3333	33.3333	63.3333	90	61.2	75.6	82			10	30	53.3333	73.3333	50	63.3333	66.6667	12.6667	19.0667	12.1333	53.4667
			43.3333	70	93.3333	5.33333	83.3333	96.6667	30.1333	80.6667	83.4667			26.6667	63.3333	36.6667	70	60	50	46.6667	14.1333	14.8	19.0667	53.4667
			93.3333	66.6667	90	43.3333	86.6667	90	32.4	84.8	57.6			50	23.3333	60	80	73.3333	20	53.3333	8.93333	14.1333	18	81.8667
			66.6667	66.6667	86.6667	46.6667	86.6667	93.3333	57.3333	72.5333	78.6667			45	80	43.3333	66.6667	26.6667	63.3333	66.6667	11.8667	11.6	9.06667	73.7333
			73.3333	90	73.3333	10	63.3333	83.3333	54.1333	78.4	84.4			53.3333	83.3333	50	70	93.3333	90	63.3333	8.66667	10.2667	32.5333	62.4
			70	50	86.6667	33.3333	100	90	20.5333	78.8	55.4667			33.3333	63.3333	86.6667	93.3333	20	10	43.3333	10.5333	22.6667	4.66667	25.6
			80	50	86.6667	40	96.6667	90	24.1333	92	66.6667			48	80	40	80	53.3333	93.3333	63.3333	21.4667	27.3333	4.66667	20.5333
		25	76.6667	66.6667	93.3333	30	100	63.3333	14.6667	89.7333	66.2667			38	33.3333	63.3333	76.6667	73.3333	36.6667	16.6667	10.1333	19.4667	10.9333	48.2667
	E2	1	76.6667	66.6667	83.3333	100		90	44.4	95.4667	62.1333			90	63.3333	80	83.3333	70	70	53.3333	52.1333	62.1333	51.3333	66.8
			80	73.3333	93.3333	90		83.3333	56	68.2667	44.4			80	70	90	86.6667	50	66.6667	53.3333	41.4667	62.1333	37.8667	72.1333
			70	60	83.3333	90		73.3333	36.2667	78	52.9333			66.6667	53.3333	86.6667	73.3333	83.3333	83.3333	66.6667	21.0667	65.6	7.46667	79.0667
			63.3333	83.3333	93.3333	93.3333		90	38	81.0667	42.9333			86.6667	36.6667	80	46.6667	93.3333	53.3333	80	2.8	65.6	2.93333	86.8
			76.6667	60	100	50		43.3333	17.3333	75.2	73.8667			60	73.3333	83.3333	56.6667	56.6667	53.3333	60	9.6	22.6667	12.6667	75.7333
			66.6667	73.3333	100	30		80	25.6	51.2	50.4			60	26.6667	93.3333	70	70	90	33.3333	16.5333	32.6667	8.53333	72.4
			76.6667	70	93.3333	86.6667		90	21.8667	50.6667	42.1333				33.3333	96.6667	76.6667	63.3333	26.6667	70	9.46667	46.1333	10	64.9333
			90	63.3333	100	60		80	23.3333	38.5333	60.6667				40	90	70	76.6667	40	50	11.4667	29.7333	14.5333	27.2
			63.3333	70	56.6667	3.33333		73.3333	8.26667	26.4	32.9333				40	100	76.6667	56.6667	46.6667	13.3333	18.4	66.5333	7.73333	14.9333
			76.6667	96.6667	63.3333	16.6667		70	8.66667	22.2667	19.8667				56.6667	40	66.6667	83.3333	96.6667	46.6667	17.0667	19.3333	7.46667	12.5333
			56.6667	90	90	4		83.3333	10	23.7333	35.8667				53.3333	70	70	90	26.6667	20	10.6667	19.7333	14.4	59.3333
			96.6667	70	96.6667	23.3333		60	17.8667	17.3333	40.1333				33.3333	63.3333	80	53.3333	40	40	12.9333	24.9333	5.33333	32.6667
			90	80	96.6667	0		70	36.1333	10.4	33.4667				56.6667	86.6667	76.6667	90	83.3333	66.6667	38.6667	20.5333	11.7333	18.6667
			43.3333	86.6667	33.3333	70		73.3333	9.46667	51.6	53.4667				30	80	76.6667	76.6667	46.6667	23.3333	16	21.8667	10.9333	38.4
			90	36.6667	96.6667	13.3333		80	9.73333	43.6	36.5333			33.3333	33.3333	36.6667	40	40	80	53.3333	11.7333	17.4667	13.8667	64
			90	66.6667	93.3333	1.16667		53.3333	2.93333	32.1333	18.9333			6.66667	46.6667	60	36.6667	83.3333	70	16.6667	9.33333	21.7333	1.06667	70.4
			73.3333	70	23.3333	10		43.3333	8.93333	23.8667	56			0	10	60	16.6667	86.6667	83.3333	16.6667	8.26667	32.5333	14	94.8
			83.3333	90	36.6667	16.6667		46.6667	10	14.8	65.3333			0	13.3333	66.6667	23.3333	100	100	16.6667	4.4	18.6667	2.93333	83.8667
			76.6667	90	60	0		46.6667	10	30	56.5333			0	26.6667	6.66667	43.3333	50	46.6667	36.6667	4.13333	31.8667	16.6667	94.9333
			96.6667	90	90	10		86.6667	1.33333	37.3333	41.6			3.33333	6.66667	26.6667	30	13.3333	23.3333	90	17.3333	32.8	10	54.1333
			90	80	76.6667	0		86.6667	8	25.4667	31.4667			0	13.3333	36.6667	43.3333	36.6667	46.6667	26.6667	9.33333	15.7333	5.2	28.6667
			73.3333	96.6667	83.3333	4.66667		90	20.5333	30.2667	43.3333			0	20	56.6667	40	93.3333	20	80	12.4	10.1333	8.13333	17.8667
			83.3333	80	66.6667	73.3333		73.3333	13.2	11.7333	14.1333			20	40	63.3333	33.3333	43.3333	13.3333	80	36.4	26.1333	1.33333	36.2667
			93.3333	30	100	86.6667		76.6667	12	24.9333	19.7333			13.3333	26.6667	36.6667	3.33333	76.6667	66.6667	73.3333	27.8667	15.7333	4	59.8667
		25	80	80	80	100		83.3333	2.8	24	60.5333			3.33333	20	46.6667	3.33333	93.3333	30	100	4.13333	17.7333	16.8	55.7333
	E3	1	63.3333	73.3333	76.6667	70	5.66667	90	50.8	44.2667	52.2667			66.6667	80	96.6667	20	93.3333	43.3333	30	34.2667	68.2667	61.2	57.3333
			80	83.3333	43.3333	46.6667	20	63.3333	49.6	41.3333	22.4			56.6667	36.6667	93.3333	60	76.6667	46.6667	26.6667	18.5333	31.2	9.06667	38
			83.3333	53.3333	60	36.6667	16.6667	53.3333	13.4667	73.4667	15.3333			86.6667	46.6667	93.3333	63.3333	93.3333	36.6667	53.3333	9.73333	21.6	3.06667	35.7333
			83.3333	66.6667	56.6667	86.6667	73.3333	43.3333	12.4	87.3333	42.9333			43.3333	40	76.6667	53.3333	83.3333	3.33333	46.6667	10	16.5333	7.86667	33.6
			80	86.6667	63.3333	80	16.6667	30	13.0667	87.3333	82			73.3333	53.3333	90	36.6667	93.3333	40	36.6667	18.5333	20	17.2	45.6
			76.6667	46.6667	26.6667	96.6667	10	56.6667	7.46667	88.6667	61.7333			93.3333	76.6667	93.3333	40	16.6667	60	36.6667	12.6667	27.3333	25.6	13.3333
			70	76.6667	53.3333	16.6667	2.33333	0	20.9333	45.2	13.6			96.6667	66.6667	66.6667	16.6667	80	10	33.3333	21.6	39.8667	18.9333	42.4
			66.6667	73.3333	93.3333	0	43.3333	13.3333	6.4	8	28.5333			100	16.6667	83.3333	10	80	20	60	8.8	25.6	4.53333	32.6667
			83.3333	90	93.3333	83.3333	16.6667	33.3333	2.93333	17.0667	20.1333			96.6667	3.33333	50	13.3333	96.6667	90	40	33.3333	42.5333	9.33333	41.6
			86.6667	90	76.6667	100	10	43.3333	17.6	20.5333	18.1333			100	10	60	13.3333	63.3333	36.6667	33.3333	13.0667	50.8	12.2667	33.6
			93.3333	80	16.6667	40	10	70	67.8667	25.3333	30.6667			96.6667	13.3333	3.33333	30	93.3333	16.6667	60	35.8667	65.8667	6.26667	54.8
			53.3333	23.3333	30	100	0	70	28.1333	15.7333	5.86667			96.6667	23.3333	0	73.3333	56.6667	10	5	19.4667	19.4667	6.93333	16.9333
			73.3333	66.6667	50	96.6667	4.66667	76.6667	7.6	37.8667	8.26667			96.6667	26.6667	3.33333	76.6667	83.3333	6.66667	16.6667	8.26667	15.6	2.13333	13.0667
			90	93.3333	30	76.6667	0	2.66667	21.8667	24.8	34.8			96.6667	63.3333	30	80	93.3333	6.66667	20	24.2667	31.6	7.86667	33.6
			86.6667	86.6667	20	100	2.66667	10	31.8667	11.7333	27.4667			43.3333	6.66667	36.6667	3.33333	10	23.3333	13.3333	14.5333	62.5333	5.2	15.8667
			70	90	93.3333	96.6667	93.3333	0	10.5333	14.4	70.4			100	56.6667	36.6667	80	46.6667	30	1.33333	6.26667	23.3333	9.86667	25.4667
			73.3333	93.3333	33.3333	56.6667	76.6667	16.6667	63.2	14.4	34.8			70	63.3333	53.3333	50	50	50	16.6667	14	19.7333	2.66667	27.6
			93.3333	96.6667	63.3333	96.6667	50	40	31.3333	47.0667	40.4			90	80	100	33.3333	40	0.833333	16.6667	15.3333	3.2	6.8	48.8
			83.3333	96.6667	6.66667	86.6667	0	36.6667	13.3333	31.6	20.1333			90	10	100	36.6667	6.66667	16.6667	2.66667	25.7333	8.53333	6.26667	41.3333
			76.6667	73.3333	6.66667	96.6667	1.33333	0	25.0667	10.2667	11.6			80	0	26.6667	0	60	56.6667	6.66667	22.4	14.5333	15.0667	11.8667
			86.6667	93.3333	23.3333	100	0	23.3333	3.86667	7.46667	100			6.66667	3.33333	86.6667	3.33333	26.6667	8.33333	26.6667	32.2667	25.6	12	20.5333
			93.3333	83.3333	26.6667	33.3333	0	10	12.2667	12.1333	92.8			0	13.3333	30	3.33333	50	26.6667	33.3333	34.1333	6.53333	7.06667	16.5333
			80	93.3333	26.6667	93.3333	0	23.3333	27.3333	37.7333	15.3333			0	63.3333	80	3.33333	76.6667	16.6667	0	7.33333	14.8	7.06667	24.1333
			83.3333	90	13.3333	96.6667	0	23.3333	26.4	12.6667	18.6667			6.66667	40	46.6667	10	63.3333	16.6667	5.33333	27.4667	5.86667	8.4	17.4667
		25	96.6667	93.3333	6.66667	96.6667	0	5.66667	42	42.2667	18.1333			6.66667	20	40	36.6667	50	60	0	12.5333	24	4.4	13.6
	RECALL	1	56.6667	50	26.6667		86.6667	50	73.2	93.0667	60.8			86.6667	96.6667	83.3333	30	86.6667	16.6667	63.3333	41.6	68	75.6	35.8667
			83.3333	70	30		60	40	56.8	91.2	61.3333			100	70	90	56.6667	80	5.83333	53.3333	22.9333	69.6	39.4667	15.7333
			76.6667	83.3333	23.3333		33.3333	16.6667	43.2	81.2	58.5333			96.6667	70	56.6667	56.6667	90	0	13.3333	15.6	42.2667	12.9333	9.6
			73.3333	73.3333	16.6667		13.3333	33.3333	42.6667	90.1333	65.8667			100	83.3333	93.3333	63.3333	86.6667	6.66667	23.3333	0.933333	18.8	13.3333	12
		5	23.3333	26.6667	4.16667		70	13.3333	16.5333	83.8667	76.6667			100	66.6667	80	26.6667	80	13.3333	5.33333	8.4	6.93333	7.33333	17.6

[truncated: 24 more sheets: Figure 5f, Figure 5h-i, Figure 5j, Figure 5 k, l, m, Figure 6b, Figure 6e, Figure 8d, Figure 8e, Supplementary Figure 3a, Supplementary Figure 3b, Supplementary Figure 3c, Supplementary Figure 3d, Supplementary Figure 3e, Suplementary Figure 4b, Supplementary Figure 5b, Supplementary Figure 5d, Supplementary Figure 6, Suplementary Figure 8a, Suplementary Figure 8b, Suplementary Figure 8c …]
